# Supplementary material for: Unsupervised approach to decomposing neural tuning variability
Source: Nat Commun. 2023 Apr 21;14:2298. doi: 10.1038/s41467-023-37982-z (PMC10121715; doi:10.1038/s41467-023-37982-z)
Supplement: Supplementary file 4 — Source Data [file 41467_2023_37982_MOESM4_ESM.xls]

## Sheet: Figure 2(a)
Poisson PCA	f	PC		regular PCA	mean	PC		mu-PCA	mean	PC
1	-0.549571	0.0460007			0.42	-0.0713933			0.629761	-0.040933
2	-0.551313	0.0462335			0.66	-0.0612184			0.601116	-0.0486314
3	-0.553004	0.046465			0.84	0.0413648			0.960239	0.0133149
4	-0.554594	0.0466938			3.32	-0.226052			2.91204	-0.293143
5	-0.556033	0.0469187			5.86	-0.959683			5.38862	-0.944868
6	-0.557271	0.0471384			3.7	-0.0810342			3.47508	-0.104863
7	-0.558256	0.0473515			0.72	-0.0684205			0.790293	-0.0511504
8	-0.558939	0.0475568			0.38	0.00945758			0.984576	0.00201061
9	-0.559269	0.0477529			0.52	-0.0775618			0.634113	-0.0587944
10	-0.559196	0.0479387			0.82	-0.0385777			0.729751	-0.0666266
11	-0.558669	0.0481127			0.54	0.0298858			0.838857	0.011963
12	-0.557638	0.0482738			0.82	-0.0694386			0.654997	-0.132213
13	-0.556053	0.0484206			3.12	-0.123514			2.75261	-0.209619
14	-0.553862	0.0485517			5.24	-0.926248			4.90256	-0.901756
15	-0.551016	0.048666			3.38	-0.328119			3.19246	-0.319739
16	-0.547465	0.0487621			1.12	-0.0308979			0.936762	-0.0332502
17	-0.543157	0.0488388			0.64	-0.102729			0.58795	-0.12578
18	-0.538042	0.0488947			0.56	-0.020865			0.63575	-0.0409224
19	-0.532071	0.0489285			0.58	-0.011073			1.04701	-0.0254756
20	-0.525192	0.048939			0.26	-0.0342858			0.854709	-0.0216761
21	-0.517356	0.0489249			0.94	-0.134607			1.09641	-0.0950435
22	-0.508511	0.0488848			3.16	-0.463422			2.83861	-0.430411
23	-0.498608	0.0488175			5.7	-0.279826			5.2853	-0.18753
24	-0.487596	0.048722			3.4	0.805866			3.21251	0.858716
25	-0.475454	0.0486034			0.98	0.191124			1.09386	0.177503
26	-0.462187	0.0484732			0.54	-0.0384684			0.843291	-0.022224
27	-0.447798	0.0483432			0.48	-0.00962612			0.80641	-0.00560095
28	-0.432294	0.0482251			0.34	-0.00242018			0.783668	-0.0086226
29	-0.41568	0.0481306			0.48	-0.00816519			0.995128	-0.0154428
30	-0.397962	0.0480714			1.36	-0.290554			1.16236	-0.472131
31	-0.379145	0.0480592			3.54	-0.327222			3.18982	-0.534637
32	-0.359234	0.0481058			5.7	-0.81967			5.57559	-0.377642
33	-0.338234	0.048223			2.9	-0.322727			2.61412	-0.514178
34	-0.316152	0.0484224			1.32	-0.148353			1.11353	-0.287411
35	-0.292992	0.0487157			0.56	0.0610958			1.14912	-0.0174776
36	-0.268761	0.0491147			0.64	0.0817182			1.03637	0.0322615
37	-0.243462	0.0496311
38	-0.217103	0.0502767			Note: (regular PCA) Every 9 rows corresponds to a kind of flctuations in order
39	-0.189688	0.0510631
40	-0.161222	0.0520022							Note: (mu-PCA) Every 9 rows corresponds to a kind of flctuations in order
41	-0.131711	0.0531055
42	-0.101161	0.0543849
43	-0.0695761	0.0558521
44	-0.0369629	0.0575187
45	-0.00332623	0.0593966
46	0.0313283	0.0614974
47	0.0669834	0.0638271
48	0.103573	0.0663687
49	0.141019	0.069099
50	0.179243	0.0719954
51	0.218168	0.0750349
52	0.257715	0.0781945
53	0.297806	0.0814514
54	0.338363	0.0847828
55	0.379308	0.0881656
56	0.420564	0.091577
57	0.462052	0.0949941
58	0.503693	0.0983941
59	0.54541	0.101754
60	0.587126	0.105051
61	0.628761	0.108262
62	0.670238	0.111364
63	0.711478	0.114334
64	0.752405	0.11715
65	0.792938	0.119789
66	0.833002	0.122227
67	0.872517	0.124441
68	0.911405	0.12641
69	0.949589	0.12811
70	0.986995	0.129536
71	1.02355	0.130697
72	1.05919	0.131604
73	1.09385	0.132267
74	1.12744	0.132697
75	1.15991	0.132904
76	1.19119	0.1329
77	1.2212	0.132694
78	1.24988	0.132297
79	1.27715	0.13172
80	1.30295	0.130973
81	1.3272	0.130067
82	1.34985	0.129012
83	1.37081	0.127819
84	1.39002	0.126498
85	1.4074	0.12506
86	1.4229	0.123516
87	1.43644	0.121875
88	1.44795	0.120149
89	1.45735	0.118348
90	1.46459	0.116483
91	1.46959	0.114564
92	1.47231	0.112601
93	1.47274	0.110599
94	1.47095	0.108564
95	1.46695	0.106502
96	1.46079	0.104416
97	1.4525	0.102313
98	1.44211	0.100197
99	1.42968	0.0980729
100	1.41521	0.0959468
101	1.39877	0.0938233
102	1.38037	0.0917075
103	1.36006	0.0896045
104	1.33788	0.0875194
105	1.31385	0.0854574
106	1.28802	0.0834234
107	1.26041	0.0814227
108	1.23107	0.0794604
109	1.20004	0.0775414
110	1.16734	0.0756711
111	1.13301	0.0738543
112	1.09709	0.0720963
113	1.05962	0.0704021
114	1.02063	0.0687767
115	0.980233	0.06722
116	0.938587	0.0657272
117	0.895866	0.0642934
118	0.852242	0.0629133
119	0.807884	0.0615821
120	0.762965	0.0602946
121	0.717655	0.0590458
122	0.672123	0.0578307
123	0.626542	0.0566442
124	0.581082	0.0554812
125	0.535914	0.0543368
126	0.491208	0.0532058
127	0.447135	0.0520833
128	0.403866	0.0509642
129	0.361572	0.0498434
130	0.320423	0.0487159
131	0.280591	0.0475766
132	0.242245	0.0464206
133	0.205557	0.0452427
134	0.170698	0.0440379
135	0.137837	0.0428012
136	0.107147	0.0415275
137	0.0787482	0.0402143
138	0.0525653	0.0388687
139	0.0284735	0.0375004
140	0.00634806	0.0361191
141	-0.0139359	0.0347344
142	-0.0325031	0.033356
143	-0.0494783	0.0319936
144	-0.0649864	0.0306569
145	-0.0791522	0.0293554
146	-0.0921004	0.0280989
147	-0.103956	0.026897
148	-0.114843	0.0257595
149	-0.124888	0.0246958
150	-0.134213	0.0237159
151	-0.142946	0.0228292
152	-0.151209	0.0220454
153	-0.159129	0.0213743
154	-0.166829	0.0208255
155	-0.174435	0.0204086
156	-0.182072	0.0201333
157	-0.189863	0.0200094
158	-0.197935	0.0200463
159	-0.206408	0.0202535
160	-0.215335	0.0206319
161	-0.224698	0.0211741
162	-0.234477	0.0218722
163	-0.24465	0.0227185
164	-0.255196	0.0237051
165	-0.266096	0.0248243
166	-0.277328	0.0260683
167	-0.288871	0.0274292
168	-0.300705	0.0288993
169	-0.312809	0.0304709
170	-0.325162	0.032136
171	-0.337743	0.0338869
172	-0.350533	0.0357157
173	-0.363509	0.0376148
174	-0.376651	0.0395763
175	-0.389938	0.0415924
176	-0.40335	0.0436553
177	-0.416866	0.0457573
178	-0.430465	0.0478904
179	-0.444126	0.050047
180	-0.457829	0.0522192
181	-0.471552	0.0543993
182	-0.387008	0.0665803
183	-0.386862	0.0660008
184	-0.38672	0.065429
185	-0.386584	0.0648726
186	-0.38646	0.0643392
187	-0.386349	0.0638366
188	-0.386255	0.0633724
189	-0.386183	0.0629542
190	-0.386135	0.0625898
191	-0.386115	0.0622869
192	-0.386126	0.062053
193	-0.386172	0.061896
194	-0.386257	0.0618234
195	-0.386384	0.0618429
196	-0.386556	0.0619622
197	-0.386777	0.062189
198	-0.38705	0.062531
199	-0.38738	0.0629958
200	-0.387768	0.0635911
201	-0.38822	0.0643246
202	-0.388738	0.0652039
203	-0.389326	0.0662368
204	-0.389987	0.0674309
205	-0.390723	0.0687933
206	-0.391474	0.070318
207	-0.392124	0.0719857
208	-0.392551	0.0737766
209	-0.392637	0.075671
210	-0.39226	0.0776492
211	-0.3913	0.0796912
212	-0.389638	0.0817774
213	-0.387152	0.0838879
214	-0.383723	0.086003
215	-0.37923	0.0881029
216	-0.373553	0.0901678
217	-0.366572	0.0921778
218	-0.358167	0.0941134
219	-0.348217	0.0959545
220	-0.336602	0.0976815
221	-0.323203	0.0992747
222	-0.307898	0.100714
223	-0.290567	0.10198
224	-0.27109	0.103053
225	-0.249348	0.103912
226	-0.225219	0.104539
227	-0.198584	0.104913
228	-0.16937	0.105021
229	-0.137697	0.104871
230	-0.103735	0.104478
231	-0.0676498	0.103858
232	-0.0296112	0.103025
233	0.010213	0.101994
234	0.0516545	0.10078
235	0.094545	0.0993982
236	0.138716	0.0978631
237	0.184001	0.0961896
238	0.230229	0.0943927
239	0.277234	0.0924874
240	0.324846	0.0904885
241	0.372898	0.0884109
242	0.421222	0.0862695
243	0.469648	0.0840792
244	0.51801	0.0818549
245	0.566138	0.0796116
246	0.613865	0.0773641
247	0.661022	0.0751273
248	0.707441	0.0729162
249	0.752954	0.0707456
250	0.797395	0.06863
251	0.840653	0.0665761
252	0.882674	0.0645823
253	0.923404	0.0626468
254	0.962791	0.0607678
255	1.00078	0.0589434
256	1.03732	0.0571718
257	1.07236	0.0554511
258	1.10585	0.0537796
259	1.13773	0.0521554
260	1.16795	0.0505767
261	1.19646	0.0490416
262	1.2232	0.0475483
263	1.24812	0.046095
264	1.27118	0.0446798
265	1.29231	0.0433009
266	1.31146	0.0419565
267	1.32858	0.0406448
268	1.34363	0.0393638
269	1.35653	0.0381118
270	1.36725	0.036887
271	1.37574	0.0356875
272	1.38192	0.0345114
273	1.38578	0.0333583
274	1.38734	0.0322329
275	1.38663	0.0311413
276	1.38371	0.0300894
277	1.37861	0.0290833
278	1.37137	0.028129
279	1.36204	0.0272326
280	1.35067	0.0264002
281	1.33728	0.0256377
282	1.32193	0.0249512
283	1.30466	0.0243468
284	1.2855	0.0238305
285	1.26451	0.0234083
286	1.24172	0.0230862
287	1.21718	0.0228704
288	1.19093	0.0227668
289	1.16301	0.0227815
290	1.13345	0.0229206
291	1.10232	0.02319
292	1.06964	0.0235958
293	1.03546	0.0241441
294	0.999826	0.0248408
295	0.962775	0.0256918
296	0.924387	0.0266959
297	0.884776	0.0278452
298	0.844054	0.0291313
299	0.802336	0.030546
300	0.759735	0.0320811
301	0.716366	0.0337282
302	0.672342	0.0354791
303	0.627777	0.0373255
304	0.582784	0.0392592
305	0.537478	0.0412719
306	0.491973	0.0433552
307	0.446381	0.045501
308	0.400818	0.047701
309	0.355397	0.0499469
310	0.310232	0.0522304
311	0.265436	0.0545432
312	0.221123	0.0568771
313	0.177408	0.0592239
314	0.134404	0.0615751
315	0.0922251	0.0639227
316	0.0509847	0.0662583
317	0.0107969	0.0685735
318	-0.0282424	0.0708609
319	-0.0661083	0.073115
320	-0.102794	0.0753311
321	-0.138293	0.0775047
322	-0.172598	0.0796309
323	-0.205702	0.0817051
324	-0.237598	0.0837225
325	-0.26828	0.0856786
326	-0.29774	0.0875685
327	-0.325972	0.0893876
328	-0.352969	0.0911312
329	-0.378723	0.0927946
330	-0.403229	0.0943731
331	-0.426479	0.095862
332	-0.448466	0.0972566
333	-0.469183	0.0985522
334	-0.488624	0.0997441
335	-0.506782	0.100828
336	-0.52365	0.101798
337	-0.53922	0.102651
338	-0.553486	0.103381
339	-0.566442	0.103984
340	-0.578081	0.104455
341	-0.588429	0.104796
342	-0.597545	0.105011
343	-0.605486	0.105107
344	-0.612311	0.105089
345	-0.618079	0.104964
346	-0.622849	0.104737
347	-0.62668	0.104416
348	-0.62963	0.104004
349	-0.631757	0.103509
350	-0.633122	0.102937
351	-0.633781	0.102293
352	-0.633795	0.101583
353	-0.633222	0.100813
354	-0.63212	0.09999
355	-0.630548	0.099119
356	-0.628566	0.0982061
357	-0.626231	0.0972574
358	-0.623602	0.0962789
359	-0.620738	0.0952764
360	-0.617699	0.0942559
361	-0.614542	0.0932234
362	-0.611326	0.0921849
363	0.0312089	0.0162182
364	0.0195048	0.0158919
365	0.0078369	0.0155713
366	-0.00375835	0.0152624
367	-0.0152447	0.0149708
368	-0.0265858	0.0147022
369	-0.0377453	0.0144626
370	-0.048687	0.0142576
371	-0.0593745	0.0140931
372	-0.0697715	0.0139748
373	-0.0798418	0.0139084
374	-0.0895489	0.0138999
375	-0.0988567	0.0139549
376	-0.107729	0.0140792
377	-0.116129	0.0142786
378	-0.12402	0.0145588
379	-0.131367	0.0149258
380	-0.138134	0.0153851
381	-0.144282	0.0159427
382	-0.149778	0.0166043
383	-0.154583	0.0173756
384	-0.158662	0.0182624
385	-0.161979	0.0192706
386	-0.164497	0.0204057
387	-0.166178	0.0216691
388	-0.166984	0.0230584
389	-0.166876	0.0245708
390	-0.165815	0.0262033
391	-0.163761	0.0279533
392	-0.160677	0.029818
393	-0.156523	0.0317946
394	-0.151261	0.0338803
395	-0.14485	0.0360724
396	-0.137254	0.038368
397	-0.128432	0.0407643
398	-0.118345	0.0432587
399	-0.106956	0.0458483
400	-0.094224	0.0485302
401	-0.0801114	0.0513019
402	-0.064579	0.0541603
403	-0.0475877	0.0571029
404	-0.0290988	0.0601268
405	-0.00907334	0.0632291
406	0.0125276	0.0664073
407	0.0357429	0.0696583
408	0.0606114	0.0729795
409	0.0871525	0.0763648
410	0.115307	0.0797943
411	0.144997	0.0832451
412	0.176144	0.0866941
413	0.20867	0.0901181
414	0.242495	0.0934942
415	0.277542	0.0967992
416	0.313731	0.10001
417	0.350986	0.103104
418	0.389226	0.106057
419	0.428374	0.108847
420	0.468352	0.111451
421	0.50908	0.113845
422	0.550481	0.116006
423	0.592475	0.117912
424	0.634985	0.119539
425	0.677932	0.120865
426	0.721238	0.121865
427	0.764824	0.122518
428	0.808612	0.122799
429	0.852523	0.122686
430	0.896478	0.122157
431	0.940399	0.121187
432	0.984169	0.119776
433	1.02764	0.117938
434	1.07065	0.115691
435	1.11306	0.113052
436	1.15472	0.110038
437	1.19546	0.106667
438	1.23514	0.102954
439	1.2736	0.098918
440	1.3107	0.0945752
441	1.34628	0.0899428
442	1.38019	0.0850379
443	1.41228	0.0798777
444	1.44239	0.0744791
445	1.47038	0.0688593
446	1.49608	0.0630353
447	1.51935	0.0570242
448	1.54004	0.0508431
449	1.55799	0.044509
450	1.57305	0.0380391
451	1.58508	0.0314504
452	1.5939	0.02476
453	1.59939	0.017985
454	1.60142	0.0111428
455	1.60006	0.00425281
456	1.59544	-0.00266538
457	1.58765	-0.00959204
458	1.57682	-0.0165075
459	1.56305	-0.023392
460	1.54645	-0.0302259
461	1.52715	-0.0369895
462	1.50525	-0.043663
463	1.48086	-0.0502269
464	1.4541	-0.0566614
465	1.42508	-0.0629468
466	1.39391	-0.0690634
467	1.36071	-0.0749915
468	1.32558	-0.0807114
469	1.28864	-0.0862034
470	1.25	-0.0914479
471	1.20977	-0.0964252
472	1.16807	-0.101115
473	1.12501	-0.105499
474	1.0807	-0.109556
475	1.03526	-0.113267
476	0.988786	-0.116613
477	0.941427	-0.119586
478	0.893334	-0.12219
479	0.844664	-0.124428
480	0.795573	-0.126305
481	0.746218	-0.127825
482	0.696755	-0.128992
483	0.647339	-0.129809
484	0.598129	-0.130282
485	0.549279	-0.130415
486	0.500947	-0.130211
487	0.453288	-0.129674
488	0.40646	-0.128809
489	0.360618	-0.127619
490	0.315919	-0.12611
491	0.272519	-0.124284
492	0.230574	-0.122146
493	0.190242	-0.119701
494	0.151677	-0.116952
495	0.115038	-0.113903
496	0.0804791	-0.110558
497	0.0481578	-0.106922
498	0.0182302	-0.102999
499	-0.00919265	-0.0987964
500	-0.0341816	-0.09434
501	-0.0568525	-0.0896586
502	-0.0773217	-0.0847815
503	-0.0957051	-0.0797379
504	-0.112119	-0.0745568
505	-0.126679	-0.0692675
506	-0.139502	-0.0638992
507	-0.150703	-0.058481
508	-0.160399	-0.0530421
509	-0.168706	-0.0476116
510	-0.17574	-0.0422188
511	-0.181616	-0.0368928
512	-0.186452	-0.0316627
513	-0.190363	-0.0265578
514	-0.193465	-0.0216072
515	-0.195874	-0.0168401
516	-0.197707	-0.0122856
517	-0.199079	-0.00797302
518	-0.200107	-0.00393139
519	-0.200907	-0.000189935
520	-0.201594	0.00322219
521	-0.202283	0.00627675
522	-0.20303	0.00896746
523	-0.203834	0.0113099
524	-0.204694	0.0133208
525	-0.205605	0.0150165
526	-0.206567	0.0164138
527	-0.207575	0.0175291
528	-0.208627	0.0183791
529	-0.20972	0.0189804
530	-0.210852	0.0193494
531	-0.212019	0.0195028
532	-0.21322	0.0194572
533	-0.214451	0.0192291
534	-0.215709	0.0188352
535	-0.216992	0.0182919
536	-0.218297	0.0176159
537	-0.219622	0.0168238
538	-0.220962	0.0159321
539	-0.222317	0.0149574
540	-0.223683	0.0139163
541	-0.225057	0.0128253
542	-0.226436	0.0117011
543	-0.227818	0.0105601
544	-0.246533	-0.00112388
545	-0.230627	-0.00223764
546	-0.214798	-0.00332998
547	-0.199122	-0.00437965
548	-0.183676	-0.00536538
549	-0.168536	-0.00626593
550	-0.153779	-0.00706005
551	-0.139481	-0.00772647
552	-0.12572	-0.00824395
553	-0.112571	-0.00859122
554	-0.100112	-0.00874704
555	-0.088419	-0.00869015
556	-0.0775683	-0.0083993
557	-0.0676368	-0.00785323
558	-0.0587011	-0.00703069
559	-0.0508377	-0.00591042
560	-0.0441232	-0.00447117
561	-0.0386343	-0.00269168
562	-0.0344475	-0.000550706
563	-0.0316394	0.00197301
564	-0.0302866	0.00490073
565	-0.0304657	0.0082537
566	-0.0322534	0.0120532
567	-0.0357191	0.0163189
568	-0.0407701	0.0210363
569	-0.0471516	0.0261565
570	-0.0546016	0.031629
571	-0.0628581	0.0374034
572	-0.0716591	0.0434293
573	-0.0807427	0.0496562
574	-0.0898468	0.0560337
575	-0.0987096	0.0625114
576	-0.107069	0.0690389
577	-0.114663	0.0755657
578	-0.12123	0.0820414
579	-0.126507	0.0884157
580	-0.130234	0.0946379
581	-0.132147	0.100658
582	-0.131984	0.106425
583	-0.129485	0.111889
584	-0.124387	0.116999
585	-0.116427	0.121705
586	-0.105344	0.125957
587	-0.0908766	0.129704
588	-0.0727618	0.132895
589	-0.0507381	0.135481
590	-0.0246297	0.137424
591	0.00539325	0.138741
592	0.0390746	0.139461
593	0.0761579	0.139617
594	0.116387	0.139236
595	0.159505	0.13835
596	0.205257	0.136989
597	0.253385	0.135183
598	0.303633	0.132962
599	0.355746	0.130356
600	0.409466	0.127395
601	0.464538	0.12411
602	0.520705	0.12053
603	0.577711	0.116686
604	0.635299	0.112608
605	0.693214	0.108326
606	0.751198	0.10387
607	0.808996	0.0992712
608	0.866351	0.0945584
609	0.923007	0.0897624
610	0.978707	0.0849132
611	1.0332	0.080041
612	1.08622	0.0751756
613	1.1376	0.070341
614	1.18725	0.0655546
615	1.23505	0.0608339
616	1.28093	0.0561963
617	1.32478	0.0516593
618	1.3665	0.04724
619	1.40601	0.0429561
620	1.4432	0.0388248
621	1.47798	0.0348636
622	1.51026	0.0310898
623	1.53993	0.0275208
624	1.56691	0.0241741
625	1.59109	0.021067
626	1.61238	0.0182169
627	1.63069	0.0156412
628	1.64592	0.0133572
629	1.65797	0.0113825
630	1.66675	0.00973438
631	1.67215	0.0084302
632	1.6741	0.00748738
633	1.67248	0.00692332
634	1.66721	0.0067554
635	1.65823	0.00699484
636	1.64566	0.00762815
637	1.62964	0.00863568
638	1.61033	0.00999775
639	1.5879	0.0116947
640	1.56249	0.0137069
641	1.53425	0.0160147
642	1.50336	0.0185983
643	1.46995	0.0214383
644	1.43418	0.0245148
645	1.39622	0.0278082
646	1.35621	0.0312988
647	1.31431	0.0349671
648	1.27067	0.0387933
649	1.22545	0.0427578
650	1.17881	0.0468409
651	1.1309	0.051023
652	1.08187	0.0552843
653	1.03189	0.0596053
654	0.981096	0.0639662
655	0.929656	0.0683475
656	0.877721	0.0727294
657	0.825447	0.0770922
658	0.772999	0.0814146
659	0.720552	0.085674
660	0.668282	0.0898474
661	0.616363	0.0939119
662	0.564971	0.0978448
663	0.514282	0.101623
664	0.46447	0.105224
665	0.415711	0.108625
666	0.36818	0.111803
667	0.322053	0.114735
668	0.277504	0.117398
669	0.23471	0.119769
670	0.193845	0.121826
671	0.155084	0.123546
672	0.118604	0.124905
673	0.0845788	0.125882
674	0.0531843	0.126452
675	0.0245956	0.126594
676	-0.00101181	0.126285
677	-0.0234628	0.125501
678	-0.0425819	0.12422
679	-0.058194	0.122418
680	-0.0701925	0.120084
681	-0.0787466	0.117249
682	-0.0840942	0.113952
683	-0.0864733	0.110236
684	-0.0861219	0.10614
685	-0.0832778	0.101706
686	-0.0781792	0.0969752
687	-0.0710638	0.0919883
688	-0.0621697	0.0867862
689	-0.0517349	0.08141
690	-0.0399973	0.0759007
691	-0.0271949	0.0702991
692	-0.0135656	0.0646463
693	0.000652534	0.0589834
694	0.0152217	0.0533511
695	0.0299038	0.0477906
696	0.0444609	0.0423428
697	0.0586551	0.0370486
698	0.0722483	0.0319492
699	0.0850027	0.0270853
700	0.0966803	0.0224981
701	0.107043	0.0182285
702	0.11586	0.0143163
703	0.123048	0.0107735
704	0.128676	0.00758449
705	0.132819	0.00473246
706	0.135549	0.00220054
707	0.136942	-2.80914e-05
708	0.137072	-0.00197029
709	0.136014	-0.00364289
710	0.13384	-0.00506274
711	0.130627	-0.00624668
712	0.126448	-0.00721155
713	0.121377	-0.00797419
714	0.115489	-0.00855144
715	0.108857	-0.00896015
716	0.101558	-0.00921715
717	0.0936633	-0.00933929
718	0.0852489	-0.00934341
719	0.0763888	-0.00924636
720	0.0671571	-0.00906496
721	0.0576283	-0.00881607
722	0.0478766	-0.00851653
723	0.0379762	-0.00818317
724	0.0280016	-0.00783285
Note: Every 181 rows corresponds to a kind of flctuations in order

## Sheet: Figure 2(b)
	true score	recovered
1	-1.14461	-1.07856
2	0.586572	0.522681
3	1.02183	0.117596
4	0.170383	0.157635
5	-0.312761	-0.340407
6	0.41876	0.0388649
7	-1.51915	-1.31567
8	0.481542	0.323344
9	-0.879314	-0.694291
10	-0.0309429	-0.263995
11	0.431636	0.958817
12	-0.384433	0.700176
13	1.27781	0.940358
14	-0.116845	0.148713
15	0.565568	0.233468
16	0.839985	0.689247
17	1.06766	0.74672
18	-0.833728	-0.757279
19	1.93618	0.554561
20	-0.323213	-0.0643523
21	-0.0517552	-0.0998276
22	-0.114483	0.397622
23	-1.02051	-0.694337
24	0.226454	0.0865126
25	-0.581037	-0.424813
26	-0.333269	-0.0393612
27	1.58542	1.05044
28	0.328833	-0.109339
29	-0.485841	-0.367936
30	-0.619907	-0.26546
31	0.979883	0.226574
32	0.343872	-0.0927292
33	2.27754	0.76655
34	0.0713483	0.685299
35	-0.184319	-0.292789
36	0.310053	-0.203068
37	1.4172	0.869566
38	0.552963	-0.0112382
39	-0.841861	-0.244595
40	0.3399	-0.683012
41	-1.11944	-0.927461
42	-1.00708	-0.941935
43	-0.0514421	0.291057
44	-1.1241	-0.823556
45	-0.563614	-0.290836
46	-0.680263	-0.685809
47	1.44667	0.980657
48	-0.191209	-0.0437361
49	-0.459984	0.110424
50	-0.336798	0.159508
51	-0.678684	-1.15356
52	-0.211691	0.404235
53	0.842407	0.885474
54	1.42607	0.548092
55	-0.450775	0.474538
56	-0.547452	-0.279413
57	0.0417426	-0.120093
58	-0.587593	-0.652514
59	0.768011	1.25426
60	0.194084	0.118929
61	-0.0228057	-0.120708
62	0.801468	0.449523
63	-0.135922	-0.621153
64	-0.944326	-0.72057
65	-0.77514	-1.55091
66	-0.48903	-0.948236
67	-0.472774	0.0779808
68	-0.437176	-0.632011
69	1.59175	1.34395
70	-0.977746	-0.363999
71	1.12178	0.815216
72	-0.0569278	0.654542
73	-0.0660132	0.401738
74	1.58468	1.00287
75	-0.00509412	-0.907715
76	0.214037	-0.26668
77	0.118338	-0.0731364
78	-0.0841642	-1.1209
79	-0.948442	-0.0527283
80	0.334729	0.387773
81	-0.280875	0.72824
82	0.450748	-0.128354
83	0.583904	0.656946
84	0.737978	-0.187257
85	2.19052	0.397686
86	0.14174	-0.165993
87	-0.166285	-0.0642463
88	-0.0331263	0.605181
89	-1.10447	0.185633
90	-0.437779	0.495562
91	-1.07838	0.00933088
92	0.716506	0.758444
93	-2.63789	-2.89793
94	-0.392042	-0.11076
95	-1.25325	-0.732495
96	-0.625303	-1.087
97	-0.336462	0.150143
98	0.973695	0.576881
99	2.36768	1.46991
100	0.329207	0.105294
101	0.53046	0.390865
102	-0.807157	-0.265402
103	-1.41274	-1.30187
104	-0.943078	-1.31808
105	0.385469	-0.118936
106	-0.556264	0.169803
107	-0.565996	-0.585311
108	-0.314863	-0.904036
109	-1.47884	-1.15781
110	1.45306	1.13707
111	-0.636703	-0.70544
112	-0.975135	-0.149469
113	-0.0920997	-1.31318
114	0.832499	1.12622
115	0.0617736	-0.0259532
116	0.891627	1.31755
117	0.190871	1.02735
118	0.332752	-0.166597
119	-1.24676	-0.601643
120	-1.256	-1.2467
121	-1.03648	-0.863233
122	-1.26837	-1.04392
123	-0.248442	0.0940147
124	-1.24245	-0.892112
125	0.913424	0.788795
126	0.333167	0.110399
127	1.18516	0.190951
128	1.40374	1.14124
129	-1.55519	-0.959995
130	-1.00927	-0.175443
131	3.16798	2.07919
132	-0.195467	-0.168337
133	0.588335	0.334154
134	0.776007	0.549605
135	-1.603	-0.807007
136	2.48405	2.1067
137	-0.507599	0.723342
138	-1.18084	-0.335277
139	0.287691	-0.177965
140	1.65424	0.976449
141	0.310978	-1.03177
142	0.255021	-0.00761035
143	0.272871	-0.0070965
144	-0.611916	0.620029
145	0.287981	0.0256497
146	0.38177	0.0782684
147	1.74796	0.988375
148	0.892185	0.493334
149	0.158315	-0.31173
150	1.35342	0.172572
151	-0.730256	-0.853214
152	-0.918589	-0.847768
153	1.11406	0.956128
154	0.783807	0.657828
155	0.216179	-0.440424
156	-0.777231	-0.688966
157	-1.34562	-1.50413
158	-0.118738	-1.07107
159	2.04318	2.08803
160	-0.755326	-0.937096
161	-0.333879	-0.0762051
162	-0.0502959	-0.262739
163	-1.12405	-0.495026
164	1.20383	0.250071
165	-0.298836	-0.338988
166	0.88188	1.1079
167	0.293165	0.883028
168	-0.655349	-0.0146363
169	-1.83198	-1.41398
170	2.30599	2.07873
171	0.0741604	0.676836
172	-0.568108	0.313169
173	2.15562	1.38951
174	-1.00385	-1.47391
175	0.373536	0.765434
176	-2.04174	0.151043
177	0.475792	0.659742
178	-1.62922	-0.840002
179	0.710442	0.520077
180	-2.2441	-2.79967
181	-1.11013	-0.578451
182	0.913966	-0.472826
183	-0.155661	0.358852
184	0.565335	1.32447
185	1.58594	0.411896
186	0.903741	0.0924999
187	0.0739715	-0.124893
188	1.05069	1.34412
189	0.383138	0.855541
190	-1.04748	-0.335318
191	-0.484644	-0.0917441
192	0.37702	0.413586
193	-0.851599	-0.599856
194	-1.20308	-1.90637
195	0.692676	1.04557
196	-0.062381	0.415126
197	-0.913379	0.25592
198	0.873767	0.730776
199	0.370479	-0.203255
200	-0.997732	-1.37536

## Sheet: Figure 2(c)
	true score	recovered
1	-1.14461	-2.07148
2	0.586572	0.480327
3	1.02183	0.881057
4	0.170383	-0.275254
5	-0.312761	-0.644461
6	0.41876	0.00430716
7	-1.51915	-1.97683
8	0.481542	0.932188
9	-0.879314	-0.647546
10	-0.0309429	-0.351141
11	0.431636	1.16659
12	-0.384433	-0.0365258
13	1.27781	1.10696
14	-0.116845	0.817377
15	0.565568	-0.243875
16	0.839985	1.18728
17	1.06766	1.3137
18	-0.833728	-0.451864
19	1.93618	1.48257
20	-0.323213	-0.365017
21	-0.0517552	-0.635906
22	-0.114483	1.21026
23	-1.02051	-0.884358
24	0.226454	0.745468
25	-0.581037	-1.87009
26	-0.333269	0.57348
27	1.58542	1.16058
28	0.328833	1.04978
29	-0.485841	0.949085
30	-0.619907	0.489192
31	0.979883	0.927123
32	0.343872	0.192062
33	2.27754	0.544641
34	0.0713483	1.60874
35	-0.184319	0.674476
36	0.310053	0.159572
37	1.4172	0.5612
38	0.552963	-0.207241
39	-0.841861	-0.0957761
40	0.3399	-1.73266
41	-1.11944	-1.59661
42	-1.00708	-2.49144
43	-0.0514421	-1.32874
44	-1.1241	-2.24681
45	-0.563614	0.497895
46	-0.680263	-2.04026
47	1.44667	1.13519
48	-0.191209	0.808964
49	-0.459984	0.337195
50	-0.336798	-0.80336
51	-0.678684	-2.53919
52	-0.211691	0.426263
53	0.842407	0.550797
54	1.42607	0.517932
55	-0.450775	0.667292
56	-0.547452	1.25912
57	0.0417426	-0.265802
58	-0.587593	-0.440161
59	0.768011	0.340176
60	0.194084	-0.359423
61	-0.0228057	0.0895303
62	0.801468	-2.77255
63	-0.135922	-0.408605
64	-0.944326	0.422974
65	-0.77514	-1.71147
66	-0.48903	0.621179
67	-0.472774	0.80779
68	-0.437176	0.154455
69	1.59175	1.64904
70	-0.977746	0.757375
71	1.12178	-0.761077
72	-0.0569278	1.53995
73	-0.0660132	-0.540188
74	1.58468	0.366119
75	-0.00509412	-0.157254
76	0.214037	-0.0198431
77	0.118338	-0.215787
78	-0.0841642	-0.0876042
79	-0.948442	-0.111143
80	0.334729	-1.60351
81	-0.280875	-0.133902
82	0.450748	-0.829417
83	0.583904	-0.311759
84	0.737978	0.115884
85	2.19052	0.264172
86	0.14174	0.411915
87	-0.166285	-1.52257
88	-0.0331263	0.688449
89	-1.10447	0.20805
90	-0.437779	-0.0556512
91	-1.07838	0.377639
92	0.716506	0.0764428
93	-2.63789	-1.34831
94	-0.392042	0.491783
95	-1.25325	-0.664881
96	-0.625303	0.258407
97	-0.336462	0.134513
98	0.973695	1.29431
99	2.36768	1.80088
100	0.329207	0.567658
101	0.53046	-0.186094
102	-0.807157	-0.537201
103	-1.41274	-1.21296
104	-0.943078	-1.2335
105	0.385469	-0.137285
106	-0.556264	-0.512115
107	-0.565996	-0.691697
108	-0.314863	-0.983877
109	-1.47884	-1.50134
110	1.45306	0.124437
111	-0.636703	-0.446295
112	-0.975135	-0.0161158
113	-0.0920997	-1.23332
114	0.832499	0.791827
115	0.0617736	0.0397175
116	0.891627	1.39237
117	0.190871	1.46363
118	0.332752	-0.0251254
119	-1.24676	-0.61831
120	-1.256	-1.37532
121	-1.03648	-0.897446
122	-1.26837	-0.842865
123	-0.248442	0.429379
124	-1.24245	-0.962355
125	0.913424	1.05162
126	0.333167	0.368709
127	1.18516	0.405804
128	1.40374	0.777016
129	-1.55519	-1.36051
130	-1.00927	0.161129
131	3.16798	4.11744
132	-0.195467	-0.567152
133	0.588335	0.0965539
134	0.776007	0.868812
135	-1.603	-0.809999
136	2.48405	2.89586
137	-0.507599	0.679437
138	-1.18084	-0.204713
139	0.287691	0.124538
140	1.65424	0.897232
141	0.310978	-0.998524
142	0.255021	-0.133838
143	0.272871	0.491656
144	-0.611916	0.520047
145	0.287981	-0.423447
146	0.38177	-0.114624
147	1.74796	0.614558
148	0.892185	0.305128
149	0.158315	-0.251842
150	1.35342	-0.339029
151	-0.730256	-0.416527
152	-0.918589	-0.986024
153	1.11406	0.839302
154	0.783807	0.640155
155	0.216179	1.73657
156	-0.777231	-0.477347
157	-1.34562	-0.713329
158	-0.118738	-0.211086
159	2.04318	0.492008
160	-0.755326	-0.0429169
161	-0.333879	0.631455
162	-0.0502959	-1.11045
163	-1.12405	-0.1526
164	1.20383	1.16025
165	-0.298836	0.0537926
166	0.88188	-0.552734
167	0.293165	1.15634
168	-0.655349	-0.594865
169	-1.83198	-0.185973
170	2.30599	-0.660154
171	0.0741604	-0.279038
172	-0.568108	0.972581
173	2.15562	1.24785
174	-1.00385	-0.62702
175	0.373536	0.994613
176	-2.04174	-0.317717
177	0.475792	0.258303
178	-1.62922	0.273386
179	0.710442	-0.845405
180	-2.2441	-3.9413
181	-1.11013	-1.05521
182	0.913966	0.516672
183	-0.155661	0.508374
184	0.565335	1.31234
185	1.58594	0.697958
186	0.903741	-0.0642691
187	0.0739715	-0.360727
188	1.05069	-0.581152
189	0.383138	-0.367208
190	-1.04748	0.358289
191	-0.484644	-0.118687
192	0.37702	-0.899326
193	-0.851599	-0.65573
194	-1.20308	-0.596742
195	0.692676	0.632989
196	-0.062381	0.263083
197	-0.913379	1.02207
198	0.873767	1.07923
199	0.370479	0.52626
200	-0.997732	-0.560343

## Sheet: Figure 2(d)
	true score	recovered
1	-1.14461	-1.19446
2	0.586572	0.719704
3	1.02183	0.357811
4	0.170383	0.277049
5	-0.312761	-0.31674
6	0.41876	0.107524
7	-1.51915	-1.84006
8	0.481542	0.383607
9	-0.879314	-1.0263
10	-0.0309429	-0.356919
11	0.431636	1.2774
12	-0.384433	0.933351
13	1.27781	1.10596
14	-0.116845	0.0205089
15	0.565568	0.253703
16	0.839985	1.10233
17	1.06766	0.880473
18	-0.833728	-0.862541
19	1.93618	0.558263
20	-0.323213	-0.0619306
21	-0.0517552	-0.0423611
22	-0.114483	0.448723
23	-1.02051	-0.827904
24	0.226454	-0.037969
25	-0.581037	-0.743714
26	-0.333269	0.0267885
27	1.58542	1.17211
28	0.328833	0.000100154
29	-0.485841	-0.492873
30	-0.619907	-0.126192
31	0.979883	0.231179
32	0.343872	-0.212056
33	2.27754	0.996203
34	0.0713483	0.94053
35	-0.184319	-0.273606
36	0.310053	-0.140213
37	1.4172	1.10557
38	0.552963	-0.0448366
39	-0.841861	-0.246213
40	0.3399	-0.944245
41	-1.11944	-1.2925
42	-1.00708	-1.28077
43	-0.0514421	0.425592
44	-1.1241	-1.06375
45	-0.563614	-0.27846
46	-0.680263	-1.00205
47	1.44667	1.13763
48	-0.191209	-0.0834798
49	-0.459984	0.232538
50	-0.336798	0.097507
51	-0.678684	-1.53581
52	-0.211691	0.880413
53	0.842407	1.2607
54	1.42607	0.771435
55	-0.450775	0.668849
56	-0.547452	-0.581011
57	0.0417426	-0.310052
58	-0.587593	-0.861322
59	0.768011	1.63147
60	0.194084	0.0992388
61	-0.0228057	-0.180383
62	0.801468	0.774163
63	-0.135922	-0.945402
64	-0.944326	-1.533
65	-0.77514	-1.7411
66	-0.48903	-1.32641
67	-0.472774	0.490086
68	-0.437176	-1.08475
69	1.59175	1.58398
70	-0.977746	-0.468129
71	1.12178	0.947475
72	-0.0569278	0.841659
73	-0.0660132	0.685198
74	1.58468	1.37947
75	-0.00509412	-0.993555
76	0.214037	-0.526193
77	0.118338	0.341957
78	-0.0841642	-1.41625
79	-0.948442	-0.352643
80	0.334729	0.679054
81	-0.280875	0.935672
82	0.450748	-0.0638439
83	0.583904	1.0024
84	0.737978	-0.259303
85	2.19052	0.337175
86	0.14174	-0.147906
87	-0.166285	0.237709
88	-0.0331263	0.638771
89	-1.10447	0.115971
90	-0.437779	0.507067
91	-1.07838	0.221614
92	0.716506	0.958714
93	-2.63789	-3.93746
94	-0.392042	-0.052836
95	-1.25325	-1.13305
96	-0.625303	-1.4347
97	-0.336462	0.107166
98	0.973695	1.0482
99	2.36768	1.84105
100	0.329207	-0.101552
101	0.53046	0.452512
102	-0.807157	-0.3334
103	-1.41274	-1.52412
104	-0.943078	-1.53862
105	0.385469	-0.168642
106	-0.556264	0.171216
107	-0.565996	-0.65855
108	-0.314863	-1.01568
109	-1.47884	-1.36308
110	1.45306	1.3098
111	-0.636703	-0.815943
112	-0.975135	-0.183824
113	-0.0920997	-1.52313
114	0.832499	1.29872
115	0.0617736	-0.0284989
116	0.891627	1.53612
117	0.190871	1.222
118	0.332752	-0.218747
119	-1.24676	-0.71067
120	-1.256	-1.42314
121	-1.03648	-1.03347
122	-1.26837	-1.18786
123	-0.248442	0.130325
124	-1.24245	-1.03984
125	0.913424	0.910822
126	0.333167	0.119034
127	1.18516	0.244998
128	1.40374	1.31582
129	-1.55519	-1.11493
130	-1.00927	-0.152778
131	3.16798	2.46556
132	-0.195467	-0.196127
133	0.588335	0.382337
134	0.776007	0.648715
135	-1.603	-0.936763
136	2.48405	2.44435
137	-0.507599	0.859931
138	-1.18084	-0.35103
139	0.287691	-0.198845
140	1.65424	1.1437
141	0.310978	-1.16858
142	0.255021	-0.0181745
143	0.272871	0.00970858
144	-0.611916	0.713297
145	0.287981	0.0206191
146	0.38177	0.108147
147	1.74796	1.1033
148	0.892185	0.546048
149	0.158315	-0.419187
150	1.35342	0.166556
151	-0.730256	-0.946143
152	-0.918589	-0.96714
153	1.11406	1.0898
154	0.783807	0.793997
155	0.216179	-0.580226
156	-0.777231	-0.769159
157	-1.34562	-1.72196
158	-0.118738	-1.29849
159	2.04318	2.40349
160	-0.755326	-1.10227
161	-0.333879	-0.0858162
162	-0.0502959	-0.263131
163	-1.12405	-0.600218
164	1.20383	0.307994
165	-0.298836	-0.381568
166	0.88188	1.31472
167	0.293165	0.999519
168	-0.655349	-0.0019146
169	-1.83198	-1.6456
170	2.30599	2.37693
171	0.0741604	0.785499
172	-0.568108	0.346678
173	2.15562	1.60612
174	-1.00385	-1.73069
175	0.373536	0.842273
176	-2.04174	0.244214
177	0.475792	0.792544
178	-1.62922	-0.99591
179	0.710442	0.644099
180	-2.2441	-3.24422
181	-1.11013	-0.697433
182	0.913966	-0.566747
183	-0.155661	0.435291
184	0.565335	1.49192
185	1.58594	0.423362
186	0.903741	0.0829314
187	0.0739715	-0.124501
188	1.05069	1.56618
189	0.383138	1.00587
190	-1.04748	-0.378742
191	-0.484644	-0.0998718
192	0.37702	0.478237
193	-0.851599	-0.64799
194	-1.20308	-2.19778
195	0.692676	1.21179
196	-0.062381	0.454067
197	-0.913379	0.321542
198	0.873767	0.835484
199	0.370479	-0.217675
200	-0.997732	-1.58935

## Sheet: Figure 3(a)
High MFR	neuron 1	neuron 2	neuron 3	neuron 4	neuron 5	neuron 6		f (Poisson fPCA)	neuron 1	neuron 2	neuron 3	neuron 4	neuron 5	neuron 6		PC	neuron 1	neuron 2	neuron 3	neuron 4	neuron 5	neuron 6
1	0.83	0.09	3.54	3.33	3.55	2.54		1	-0.373172	-2.52609	0.634711	0.719971	0.845244	0.545847		1	0.0555713	0.00218315	0.143878	0.0649047	0.0592958	0.0822493
2	3.12	0.31	6.17	4.09	2.42	7.16		2	-0.337939	-2.51906	0.663107	0.722531	0.840272	0.565618		2	0.0564427	0.00188092	0.141842	0.0653819	0.059563	0.0820835
3	4.19	5.3	10.99	7	4.72	5.9		3	-0.302724	-2.51189	0.691499	0.725113	0.835325	0.585379		3	0.0573135	0.00158603	0.139805	0.0658581	0.0598305	0.0819175
4	6.22	23.98	17.73	12.58	10.72	8.66		4	-0.267546	-2.50447	0.719884	0.727741	0.830431	0.605119		4	0.0581831	0.0013057	0.137769	0.0663324	0.0600986	0.0817514
5	2.54	1.8	12.89	6	9.44	6.94		5	-0.232423	-2.49667	0.748257	0.730436	0.825613	0.62483		5	0.059051	0.00104712	0.135735	0.0668037	0.0603676	0.0815851
6	0.66	0.15	7.59	2.88	6.29	3.56		6	-0.197374	-2.48834	0.776615	0.733222	0.820899	0.644501		6	0.0599164	0.000817498	0.133702	0.067271	0.0606378	0.0814185
7	0.51	0.73	2.05	3.51	3.11	3.67		7	-0.162416	-2.47938	0.804954	0.736121	0.816314	0.664122		7	0.0607789	0.000624029	0.131671	0.0677335	0.0609096	0.0812515
								8	-0.127569	-2.46965	0.833271	0.739155	0.811884	0.683682		8	0.0616378	0.000473916	0.129643	0.0681901	0.0611831	0.0810841
Low	neuron 1	neuron 2	neuron 3	neuron 4	neuron 5	neuron 6		9	-0.0928501	-2.45901	0.861562	0.742348	0.807634	0.703173		9	0.0624925	0.00037436	0.127618	0.0686399	0.0614588	0.0809162
1	0.37	0.07	1.18	1.49	2.16	0.82		10	-0.0582781	-2.44735	0.889822	0.745721	0.80359	0.722583		10	0.0633424	0.000332563	0.125596	0.0690818	0.0617368	0.0807477
2	1.68	0.05	3.7	1.65	1.45	2.61		11	-0.0238715	-2.43453	0.918049	0.749298	0.799779	0.741903		11	0.0641869	0.000355725	0.123579	0.0695149	0.0620176	0.0805786
3	2	2.01	7.48	3.45	2.6	3.04		12	0.0103515	-2.42043	0.946238	0.753101	0.796225	0.761123		12	0.0650254	0.000451047	0.121565	0.0699382	0.0623014	0.0804087
4	3.42	10.67	14.19	8.67	6.79	4.35		13	0.0443725	-2.40491	0.974385	0.757152	0.792956	0.780233		13	0.0658573	0.000625731	0.119557	0.0703507	0.0625884	0.080238
5	1.21	0.79	12.59	2.5	4.63	2.24		14	0.078173	-2.38785	1.00249	0.761475	0.789995	0.799222		14	0.0666819	0.000886977	0.117553	0.0707515	0.0628791	0.0800665
6	0.39	0.02	4.21	1.08	4.11	1.61		15	0.111735	-2.36911	1.03054	0.766091	0.78737	0.818081		15	0.0674988	0.00124199	0.115556	0.0711396	0.0631737	0.0798941
7	0.29	0.07	1.07	1.33	1.58	1.03		16	0.14504	-2.34858	1.05854	0.771024	0.785106	0.8368		16	0.0683072	0.00169796	0.113564	0.071514	0.0634724	0.0797206
								17	0.178069	-2.32612	1.08649	0.776295	0.783229	0.855369		17	0.0691066	0.0022621	0.111579	0.0718738	0.0637757	0.0795461
								18	0.210804	-2.30161	1.11437	0.781928	0.781765	0.873777		18	0.0698963	0.00294161	0.109602	0.0722178	0.0640838	0.0793705
								19	0.243227	-2.2749	1.14219	0.787946	0.780739	0.892015		19	0.0706758	0.00374368	0.107631	0.0725453	0.0643969	0.0791936
								20	0.27532	-2.24589	1.16994	0.79437	0.780177	0.910072		20	0.0714445	0.00467553	0.105669	0.0728552	0.0647154	0.0790154
								21	0.307064	-2.21443	1.19762	0.801223	0.780105	0.92794		21	0.0722017	0.00574434	0.103715	0.0731465	0.0650397	0.0788359
								22	0.33844	-2.1804	1.22523	0.808528	0.78055	0.945606		22	0.0729469	0.00695732	0.10177	0.0734182	0.0653699	0.078655
								23	0.369431	-2.14368	1.25276	0.816308	0.781535	0.963063		23	0.0736794	0.00832168	0.0998338	0.0736694	0.0657064	0.0784726
								24	0.400017	-2.10412	1.2802	0.824585	0.783088	0.980299		24	0.0743987	0.00984461	0.0979076	0.0738991	0.0660495	0.0782886
								25	0.430181	-2.06161	1.30756	0.833382	0.785235	0.997304		25	0.0751041	0.0115333	0.0959917	0.0741063	0.0663994	0.078103
								26	0.459905	-2.01601	1.33482	0.842721	0.788	1.01407		26	0.075795	0.013395	0.0940864	0.0742901	0.0667566	0.0779156
								27	0.489169	-1.9672	1.362	0.852625	0.79141	1.03058		27	0.0764709	0.0154368	0.0921922	0.0744494	0.0671212	0.0777265
								28	0.517956	-1.91505	1.38907	0.863117	0.795491	1.04684		28	0.0771311	0.0176661	0.0903095	0.0745833	0.0674936	0.0775355
								29	0.546247	-1.85943	1.41605	0.874218	0.800268	1.06282		29	0.077775	0.0200899	0.0884388	0.0746909	0.0678741	0.0773426
								30	0.574023	-1.80021	1.44291	0.885953	0.805767	1.07852		30	0.078402	0.0227155	0.0865805	0.074771	0.0682629	0.0771478
								31	0.601268	-1.73726	1.46967	0.898343	0.812014	1.09394		31	0.0790115	0.02555	0.0847351	0.0748228	0.0686604	0.0769508
								32	0.627964	-1.6705	1.49632	0.911406	0.819028	1.10905		32	0.079603	0.0285966	0.0829029	0.0748453	0.0690666	0.0767518
								33	0.654109	-1.60007	1.52285	0.925142	0.826797	1.12386		33	0.0801763	0.0318415	0.0810834	0.0748374	0.0694803	0.0765509
								34	0.679704	-1.52613	1.54927	0.939548	0.835303	1.13838		34	0.0807313	0.0352669	0.0792762	0.0747982	0.0699001	0.0763485
								35	0.704749	-1.44887	1.57557	0.954618	0.844528	1.1526		35	0.0812679	0.0388549	0.0774808	0.0747264	0.0703245	0.0761446
								36	0.729244	-1.36846	1.60175	0.970348	0.854454	1.16652		36	0.081786	0.0425876	0.0756964	0.0746212	0.0707521	0.0759398
								37	0.753188	-1.28508	1.62781	0.986734	0.865062	1.18014		37	0.0822854	0.0464473	0.0739228	0.0744814	0.0711813	0.0757341
								38	0.776584	-1.19891	1.65375	1.00377	0.876334	1.19348		38	0.082766	0.050416	0.0721592	0.074306	0.0716108	0.0755278
								39	0.799429	-1.11012	1.67957	1.02145	0.888252	1.20651		39	0.0832278	0.0544759	0.0704052	0.0740939	0.0720392	0.0753213
								40	0.821726	-1.01888	1.70526	1.03978	0.900797	1.21926		40	0.0836707	0.0586091	0.0686601	0.0738442	0.0724648	0.0751148
								41	0.843474	-0.925385	1.73082	1.05874	0.913952	1.23171		41	0.0840944	0.0627979	0.0669236	0.0735557	0.0728863	0.0749085
								42	0.864673	-0.829802	1.75626	1.07834	0.927698	1.24388		42	0.084499	0.0670242	0.065195	0.0732275	0.0733023	0.0747028
								43	0.885324	-0.732309	1.78157	1.09856	0.942016	1.25575		43	0.0848843	0.0712704	0.0634738	0.0728584	0.0737113	0.0744979
								44	0.905426	-0.633084	1.80675	1.11941	0.956889	1.26734		44	0.0852502	0.0755184	0.0617595	0.0724474	0.0741118	0.0742939
								45	0.924981	-0.532302	1.8318	1.14088	0.972298	1.27864		45	0.0855965	0.0797505	0.0600514	0.0719935	0.0745024	0.0740914
								46	0.943987	-0.430142	1.85672	1.16296	0.988225	1.28965		46	0.0859233	0.0839489	0.0583492	0.0714957	0.0748816	0.0738904
								47	0.962447	-0.32678	1.8815	1.18566	1.00465	1.30038		47	0.0862303	0.0880956	0.0566522	0.0709528	0.075248	0.0736912
								48	0.980358	-0.222393	1.90615	1.20896	1.02156	1.31083		48	0.0865175	0.0921728	0.0549599	0.0703639	0.0756001	0.0734941
								49	0.997723	-0.117158	1.93066	1.23286	1.03893	1.32099		49	0.0867847	0.0961626	0.0532718	0.0697279	0.0759364	0.0732995
								50	1.01454	-0.0112526	1.95503	1.25736	1.05675	1.33087		50	0.0870319	0.100047	0.0515873	0.0690437	0.0762556	0.0731074
								51	1.03081	0.0951472	1.97926	1.28246	1.07499	1.34046		51	0.0872589	0.103809	0.0499059	0.0683103	0.0765562	0.0729183
								52	1.04654	0.201864	2.00335	1.30814	1.09364	1.34978		52	0.0874657	0.10743	0.048227	0.0675267	0.0768366	0.0727324
								53	1.06172	0.308721	2.02729	1.3344	1.11268	1.35882		53	0.087652	0.110891	0.0465502	0.0666918	0.0770955	0.0725499
								54	1.07635	0.415542	2.05109	1.36125	1.13209	1.36758		54	0.0878179	0.114177	0.0448748	0.0658045	0.0773314	0.072371
								55	1.09044	0.522148	2.07475	1.38867	1.15186	1.37607		55	0.0879632	0.117267	0.0432004	0.0648638	0.0775428	0.0721962
								56	1.10398	0.628364	2.09826	1.41666	1.17196	1.38428		56	0.0880878	0.120146	0.0415263	0.0638688	0.0777284	0.0720256
								57	1.11697	0.734012	2.12162	1.44521	1.19237	1.39221		57	0.0881915	0.122794	0.0398521	0.0628182	0.0778866	0.0718595
								58	1.12943	0.838915	2.14483	1.47433	1.21309	1.39987		58	0.0882743	0.125194	0.0381772	0.0617111	0.0780159	0.0716981
								59	1.14133	0.942897	2.16789	1.504	1.23409	1.40726		59	0.0883361	0.127329	0.0365011	0.0605465	0.078115	0.0715418
								60	1.15269	1.04578	2.19079	1.53423	1.25534	1.41438		60	0.0883768	0.129179	0.0348232	0.0593232	0.0781824	0.0713908
								61	1.16351	1.14739	2.21354	1.565	1.27685	1.42122		61	0.0883961	0.130728	0.033143	0.0580403	0.0782166	0.0712453
								62	1.17378	1.24755	2.23614	1.5963	1.29857	1.4278		62	0.0883944	0.131963	0.0314604	0.0566982	0.0782169	0.0711056
								63	1.1835	1.34608	2.25855	1.62803	1.32049	1.4341		63	0.0883728	0.132894	0.0297765	0.0553041	0.078185	0.0709718
								64	1.19264	1.44282	2.28075	1.66007	1.34255	1.44013		64	0.0883327	0.133537	0.0280931	0.0538665	0.0781236	0.070844
								65	1.20121	1.5376	2.30273	1.6923	1.36474	1.44588		65	0.0882756	0.133906	0.0264118	0.0523941	0.0780351	0.0707221
								66	1.20918	1.63025	2.32446	1.7246	1.387	1.45135		66	0.088203	0.134018	0.0247342	0.0508955	0.0779222	0.0706062
								67	1.21655	1.7206	2.34591	1.75687	1.40931	1.45654		67	0.0881162	0.133888	0.023062	0.0493793	0.0777872	0.0704965
								68	1.22329	1.80848	2.36706	1.78898	1.43163	1.46144		68	0.0880168	0.133531	0.0213969	0.0478541	0.0776327	0.0703929
								69	1.22941	1.89372	2.38788	1.82081	1.45393	1.46606		69	0.0879062	0.132963	0.0197404	0.0463286	0.0774613	0.0702955
								70	1.23489	1.97614	2.40835	1.85226	1.47616	1.47038		70	0.0877859	0.1322	0.0180942	0.0448114	0.0772756	0.0702043
								71	1.2397	2.05559	2.42845	1.88319	1.49829	1.47441		71	0.0876572	0.131256	0.0164601	0.0433111	0.0770779	0.0701195
								72	1.24386	2.13189	2.44815	1.9135	1.52028	1.47814		72	0.0875217	0.130148	0.0148395	0.0418364	0.0768708	0.070041
								73	1.24733	2.20486	2.46743	1.94307	1.5421	1.48157		73	0.0873809	0.128891	0.0132341	0.0403959	0.076657	0.0699689
								74	1.25011	2.27435	2.48626	1.97179	1.56372	1.48471		74	0.087236	0.127499	0.0116457	0.0389981	0.0764388	0.0699033
								75	1.25218	2.34018	2.50462	1.99952	1.58509	1.48753		75	0.0870887	0.12599	0.0100758	0.0376518	0.0762188	0.0698442
								76	1.25354	2.40218	2.52249	2.02617	1.60619	1.49006		76	0.0869403	0.124378	0.00852616	0.0363655	0.0759996	0.0697917
								77	1.25417	2.46018	2.53983	2.05161	1.62696	1.49227		77	0.0867924	0.122678	0.00699831	0.0351479	0.0757837	0.0697458
								78	1.25405	2.51402	2.55664	2.07572	1.64739	1.49417		78	0.0866463	0.120907	0.00549395	0.0340076	0.0755735	0.0697066
								79	1.25318	2.56351	2.57287	2.09839	1.66743	1.49575		79	0.0865036	0.119079	0.00401471	0.0329532	0.0753717	0.0696742
								80	1.25155	2.6085	2.58851	2.11951	1.68704	1.49702		80	0.0863656	0.117211	0.00256224	0.0319933	0.0751808	0.0696485
								81	1.24914	2.64881	2.60354	2.13894	1.70619	1.49797		81	0.0862338	0.115317	0.0011382	0.0311367	0.0750032	0.0696297
								82	1.24593	2.68428	2.61793	2.15659	1.72485	1.49859		82	0.0861097	0.113414	-0.000255784	0.0303918	0.0748415	0.0696177
								83	1.24192	2.71472	2.63165	2.17232	1.74298	1.49889		83	0.0859947	0.111516	-0.00161806	0.0297674	0.0746983	0.0696128
								84	1.2371	2.73998	2.64468	2.18603	1.76053	1.49886		84	0.0858903	0.109639	-0.00294698	0.029272	0.074576	0.0696148
								85	1.23145	2.75989	2.657	2.1976	1.77749	1.4985		85	0.0857979	0.107798	-0.00424089	0.0289143	0.0744772	0.0696239
								86	1.22496	2.77427	2.66858	2.20691	1.7938	1.4978		86	0.0857191	0.10601	-0.00549817	0.028703	0.0744044	0.06964
								87	1.21761	2.78295	2.6794	2.21384	1.80944	1.49677		87	0.0856551	0.104289	-0.00671715	0.0286465	0.0743602	0.0696634
								88	1.2094	2.78576	2.68943	2.21827	1.82436	1.4954		88	0.0856075	0.102651	-0.0078962	0.0287536	0.074347	0.069694
								89	1.20031	2.78254	2.69865	2.2201	1.83853	1.49369		89	0.0855778	0.101112	-0.00903367	0.0290329	0.0743674	0.0697318
								90	1.19034	2.77312	2.70704	2.2192	1.85192	1.49163		90	0.0855673	0.0996861	-0.0101279	0.029493	0.074424	0.069777
								91	1.17946	2.75732	2.71457	2.21546	1.86449	1.48923		91	0.0855776	0.09839	-0.0111773	0.0301426	0.0745191	0.0698295
								92	1.16767	2.73504	2.72122	2.2088	1.87621	1.48648		92	0.0856094	0.0972346	-0.0121797	0.0309868	0.0746546	0.0698894
								93	1.15499	2.70643	2.72698	2.1993	1.88709	1.48339		93	0.0856608	0.0962138	-0.0131315	0.0320177	0.0748281	0.0699563
								94	1.14143	2.67169	2.73187	2.18708	1.89715	1.47996		94	0.0857292	0.0953173	-0.0140286	0.0332237	0.0750368	0.0700299
								95	1.12704	2.63103	2.73587	2.17226	1.90638	1.4762		95	0.0858121	0.0945347	-0.0148667	0.0345935	0.0752776	0.0701097
								96	1.11181	2.58467	2.73898	2.15497	1.91483	1.47212		96	0.0859068	0.0938558	-0.0156418	0.0361156	0.0755475	0.0701953
								97	1.09578	2.53281	2.74122	2.13533	1.92249	1.46772		97	0.0860108	0.0932703	-0.0163498	0.0377786	0.0758433	0.0702863
								98	1.07898	2.47567	2.74256	2.11345	1.92938	1.46301		98	0.0861215	0.0927678	-0.0169865	0.039571	0.0761622	0.0703823
								99	1.06141	2.41344	2.74303	2.08947	1.93552	1.458		99	0.0862363	0.092338	-0.0175479	0.0414814	0.0765011	0.070483
								100	1.04311	2.34635	2.74261	2.06349	1.94092	1.4527		100	0.0863527	0.0919706	-0.0180297	0.0434983	0.0768569	0.0705878
								101	1.0241	2.2746	2.7413	2.03565	1.94559	1.4471		101	0.086468	0.0916553	-0.0184278	0.0456103	0.0772266	0.0706965
								102	1.00439	2.1984	2.73911	2.00606	1.94956	1.44123		102	0.0865797	0.0913819	-0.0187382	0.047806	0.0776072	0.0708085
								103	0.984015	2.11797	2.73604	1.97484	1.95284	1.43508		103	0.0866851	0.0911399	-0.0189567	0.0500739	0.0779957	0.0709236
								104	0.962994	2.0335	2.73208	1.94212	1.95544	1.42866		104	0.0867818	0.090919	-0.0190792	0.0524026	0.078389	0.0710412
								105	0.941349	1.94522	2.72724	1.90802	1.95737	1.42198		105	0.0868671	0.090709	-0.0191016	0.0547807	0.0787841	0.071161
								106	0.919102	1.85332	2.72151	1.87265	1.95865	1.41504		106	0.0869385	0.0904996	-0.0190196	0.0571966	0.079178	0.0712827
								107	0.896276	1.75802	2.71489	1.83615	1.9593	1.40785		107	0.0869933	0.0902803	-0.0188293	0.059639	0.0795676	0.0714057
								108	0.872892	1.65953	2.70739	1.79863	1.95933	1.40043		108	0.087029	0.090041	-0.0185265	0.0620965	0.07995	0.0715296
								109	0.848974	1.55806	2.69901	1.76021	1.95876	1.39277		109	0.0870429	0.0897713	-0.018107	0.0645576	0.0803221	0.0716542
								110	0.824544	1.45382	2.68973	1.72101	1.9576	1.38488		110	0.0870326	0.0894609	-0.0175667	0.0670108	0.0806808	0.0717789
								111	0.799624	1.34702	2.67958	1.68116	1.95586	1.37676		111	0.0869955	0.0890994	-0.0169016	0.0694447	0.0810232	0.0719034
								112	0.774237	1.23786	2.66853	1.64078	1.95356	1.36844		112	0.0869288	0.0886766	-0.0161074	0.0718478	0.0813462	0.0720273
								113	0.748404	1.12656	2.6566	1.59998	1.95072	1.3599		113	0.0868302	0.0881822	-0.0151801	0.0742089	0.0816467	0.0721502
								114	0.722148	1.01333	2.64378	1.55889	1.94734	1.35117		114	0.0866969	0.0876058	-0.0141156	0.0765163	0.0819218	0.0722716
								115	0.695491	0.898371	2.63008	1.51764	1.94346	1.34224		115	0.0865265	0.0869371	-0.0129096	0.0787586	0.0821685	0.0723911
								116	0.668457	0.781899	2.61549	1.47634	1.93907	1.33312		116	0.0863162	0.0861659	-0.0115581	0.0809245	0.0823836	0.0725084
								117	0.641067	0.664122	2.60001	1.43511	1.93419	1.32382		117	0.0860637	0.0852817	-0.010057	0.0830025	0.0825642	0.0726231
								118	0.613343	0.54525	2.58365	1.39407	1.92885	1.31435		118	0.0857661	0.0842744	-0.00840206	0.084981	0.0827073	0.0727347
								119	0.585308	0.425492	2.56639	1.35335	1.92305	1.30471		119	0.0854211	0.0831335	-0.00658926	0.0868488	0.0828097	0.0728429
								120	0.556984	0.305058	2.54825	1.31307	1.9168	1.29491		120	0.0850259	0.0818487	-0.00461444	0.0885944	0.0828686	0.0729472
								121	0.528394	0.184158	2.52923	1.27335	1.91013	1.28495		121	0.0845781	0.0804099	-0.00247348	0.0902062	0.0828808	0.0730472
								122	0.499559	0.0630063	2.50931	1.23429	1.90305	1.27485		122	0.0840757	0.07881	-0.000164708	0.0916758	0.0828443	0.0731427
								123	0.470501	-0.0581598	2.48853	1.19594	1.89556	1.26461		123	0.0835198	0.0770562	0.00230368	0.0930056	0.0827611	0.0732339
								124	0.441239	-0.179097	2.46689	1.15831	1.88765	1.25423		124	0.0829122	0.0751588	0.00492103	0.0942013	0.0826339	0.0733211
								125	0.411794	-0.299564	2.4444	1.12143	1.87934	1.24372		125	0.0822547	0.0731284	0.00767668	0.0952681	0.0824657	0.0734045
								126	0.382186	-0.419316	2.42109	1.08532	1.87061	1.23309		126	0.081549	0.0709755	0.01056	0.0962115	0.0822594	0.0734846
								127	0.352435	-0.538111	2.39696	1.05	1.86147	1.22234		127	0.0807969	0.0687105	0.0135603	0.097037	0.0820178	0.0735617
								128	0.322562	-0.655708	2.37204	1.01551	1.85193	1.21149		128	0.0800002	0.066344	0.0166669	0.09775	0.0817439	0.0736361
								129	0.292586	-0.771862	2.34634	0.981844	1.84197	1.20052		129	0.0791606	0.0638863	0.0198692	0.098356	0.0814405	0.0737082
								130	0.262529	-0.886331	2.31987	0.949045	1.8316	1.18946		130	0.0782799	0.061348	0.0231566	0.0988604	0.0811104	0.0737781
								131	0.232411	-0.998873	2.29265	0.917131	1.82083	1.17831		131	0.07736	0.0587395	0.0265183	0.0992686	0.0807567	0.0738464
								132	0.202251	-1.10924	2.2647	0.886123	1.80964	1.16707		132	0.0764025	0.0560714	0.0299438	0.099586	0.0803821	0.0739133
								133	0.17207	-1.2172	2.23602	0.856045	1.79805	1.15574		133	0.0754093	0.053354	0.0334223	0.0998182	0.0799896	0.0739791
								134	0.141889	-1.32251	2.20664	0.826919	1.78604	1.14435		134	0.0743821	0.050598	0.0369432	0.0999704	0.079582	0.0740441
								135	0.111727	-1.42491	2.17657	0.798768	1.77363	1.13288		135	0.0733227	0.0478137	0.0404959	0.100048	0.0791623	0.0741088
								136	0.0816052	-1.52417	2.14582	0.771615	1.76081	1.12136		136	0.0722328	0.0450116	0.0440697	0.100057	0.0787332	0.0741734
								137	0.0515434	-1.62005	2.11441	0.745481	1.74757	1.10977		137	0.0711143	0.0422023	0.0476539	0.100003	0.0782978	0.0742382
								138	0.0215621	-1.71231	2.08236	0.720391	1.73394	1.09814		138	0.069969	0.0393962	0.0512379	0.0998898	0.0778588	0.0743036
								139	-0.00831845	-1.80069	2.04968	0.696367	1.71989	1.08646		139	0.0687985	0.0366038	0.0548111	0.0997244	0.0774191	0.0743699
								140	-0.038078	-1.88496	2.01638	0.67343	1.70543	1.07474		140	0.0676047	0.0338355	0.0583627	0.0995117	0.0769818	0.0744375
								141	-0.0676962	-1.96488	1.98248	0.651605	1.69057	1.063		141	0.0663893	0.0311018	0.0618822	0.0992573	0.0765495	0.0745066
								142	-0.0971528	-2.0402	1.948	0.630913	1.6753	1.05122		142	0.0651541	0.0284133	0.0653588	0.0989665	0.0761252	0.0745776
								143	-0.126428	-2.11067	1.91296	0.611377	1.65962	1.03943		143	0.063901	0.0257803	0.068782	0.0986448	0.0757119	0.0746508
								144	-0.1555	-2.17607	1.87735	0.593021	1.64354	1.02762		144	0.0626316	0.0232134	0.072141	0.0982976	0.0753123	0.0747265
								145	-0.18435	-2.23614	1.84121	0.575865	1.62704	1.0158		145	0.0613477	0.0207231	0.0754252	0.0979304	0.0749293	0.0748051
								146	-0.212958	-2.29064	1.80455	0.559934	1.61014	1.00399		146	0.0600511	0.0183198	0.0786239	0.0975486	0.074566	0.0748869
								147	-0.241302	-2.33933	1.76737	0.54525	1.59284	0.992174		147	0.0587437	0.016014	0.0817266	0.0971576	0.074225	0.0749722
								148	-0.269363	-2.38197	1.72971	0.531836	1.57513	0.980371		148	0.057427	0.0138162	0.0847225	0.0967629	0.0739093	0.0750614
								149	-0.297121	-2.41831	1.69156	0.519713	1.55701	0.968584		149	0.0561031	0.0117369	0.087601	0.09637	0.0736219	0.0751548
								150	-0.324555	-2.44811	1.65296	0.508906	1.53848	0.956821		150	0.0547735	0.00978649	0.0903514	0.0959842	0.0733655	0.0752526
								151	-0.351644	-2.47113	1.6139	0.499435	1.51955	0.945085		151	0.0534401	0.00797551	0.0929631	0.095611	0.0731431	0.0753553
								152	-0.378375	-2.48721	1.57441	0.491314	1.50022	0.933383		152	0.0521044	0.00631186	0.095428	0.0952548	0.0729569	0.0754631
								153	-0.404753	-2.49649	1.53451	0.484508	1.48049	0.921715		153	0.0507667	0.00479312	0.0977485	0.094916	0.0728063	0.0755758
								154	-0.430791	-2.49922	1.4942	0.478971	1.46039	0.910079		154	0.0494271	0.00341429	0.0999296	0.0945941	0.07269	0.0756934
								155	-0.456501	-2.49563	1.45351	0.474658	1.43992	0.898474		155	0.0480857	0.00217038	0.101976	0.0942884	0.072607	0.0758156
								156	-0.481896	-2.48594	1.41243	0.471524	1.4191	0.886899		156	0.0467425	0.0010564	0.103893	0.0939984	0.0725558	0.0759423
								157	-0.506986	-2.47041	1.371	0.469524	1.39794	0.875353		157	0.0453976	6.73543e-05	0.105686	0.0937234	0.0725354	0.0760733
								158	-0.531785	-2.44925	1.32922	0.468612	1.37645	0.863834		158	0.0440511	-0.000801748	0.107359	0.0934628	0.0725445	0.0762084
								159	-0.556305	-2.42271	1.28711	0.468742	1.35466	0.852342		159	0.0427031	-0.0015559	0.108918	0.093216	0.0725818	0.0763474
								160	-0.580557	-2.39102	1.24469	0.46987	1.33256	0.840876		160	0.0413535	-0.0022001	0.110367	0.0929825	0.0726461	0.0764903
								161	-0.604555	-2.35441	1.20196	0.47195	1.31019	0.829434		161	0.0400026	-0.00273934	0.111711	0.0927615	0.0727363	0.0766367
								162	-0.628309	-2.31311	1.15894	0.474937	1.28754	0.818015		162	0.0386503	-0.0031786	0.112956	0.0925526	0.072851	0.0767866
								163	-0.651833	-2.26737	1.11565	0.478785	1.26463	0.806617		163	0.0372968	-0.00352289	0.114106	0.0923551	0.072989	0.0769398
								164	-0.675138	-2.21741	1.0721	0.48345	1.24149	0.795241		164	0.035942	-0.0037772	0.115166	0.0921685	0.0731492	0.077096
								165	-0.698236	-2.16347	1.0283	0.488885	1.21811	0.783884		165	0.0345861	-0.00394652	0.116142	0.091992	0.0733302	0.0772552
								166	-0.72114	-2.10579	0.984279	0.495045	1.19452	0.772546		166	0.0332292	-0.00403584	0.117038	0.0918252	0.0735309	0.0774171
								167	-0.743862	-2.04459	0.940037	0.501886	1.17072	0.761224		167	0.0318713	-0.00405015	0.117859	0.0916673	0.07375	0.0775816
								168	-0.766414	-1.98012	0.895593	0.509361	1.14673	0.74992		168	0.0305125	-0.00399446	0.11861	0.0915179	0.0739863	0.0777485
								169	-0.788808	-1.9126	0.850962	0.517426	1.12257	0.73863		169	0.0291528	-0.00387375	0.119297	0.0913763	0.0742386	0.0779176
								170	-0.811056	-1.84227	0.806157	0.526035	1.09825	0.727354		170	0.0277923	-0.00369302	0.119923	0.0912419	0.0745057	0.0780888
								171	-0.83317	-1.76937	0.761195	0.535143	1.07377	0.71609		171	0.0264312	-0.00345725	0.120495	0.0911141	0.0747862	0.0782618
								172	-0.855163	-1.69412	0.716088	0.544704	1.04917	0.704838		172	0.0250694	-0.00317145	0.121017	0.0909923	0.0750791	0.0784366
								173	-0.877047	-1.61677	0.670852	0.554673	1.02444	0.693597		173	0.023707	-0.0028406	0.121494	0.0908759	0.075383	0.0786129
								174	-0.898833	-1.53754	0.6255	0.565005	0.999597	0.682365		174	0.0223442	-0.00246971	0.121931	0.0907643	0.0756967	0.0787906
								175	-0.920535	-1.45667	0.580047	0.575654	0.974664	0.67114		175	0.0209809	-0.00206375	0.122333	0.0906569	0.0760191	0.0789695
								176	-0.942163	-1.3744	0.534508	0.586575	0.94965	0.659923		176	0.0196173	-0.00162773	0.122705	0.0905532	0.0763488	0.0791495
								177	-0.963731	-1.29096	0.488897	0.597723	0.924569	0.648712		177	0.0182534	-0.00116663	0.123052	0.0904524	0.0766847	0.0793302
								178	-0.985251	-1.20658	0.443229	0.609052	0.899433	0.637505		178	0.0168892	-0.000685463	0.123379	0.090354	0.0770254	0.0795117
								179	-1.00673	-1.1215	0.397517	0.620517	0.874257	0.626302		179	0.015525	-0.000189206	0.123691	0.0902573	0.0773699	0.0796936
								180	-1.02819	-1.03596	0.351776	0.632073	0.849054	0.615101		180	0.0141606	0.000317143	0.123993	0.0901619	0.0777169	0.0798759
								181	-1.04964	-0.950173	0.306021	0.643675	0.823837	0.603901		181	0.0127963	0.000828591	0.12429	0.0900671	0.078065	0.0800584

## Sheet: Figure 3(b)
	Session	proportion
1	D1	0.6886
2	D1	0.495025
3	D1	0.700962
4	D1	0.417515
5	D1	0.452311
6	D1	0.395005
7	D1	0.790307
8	D1	0.802993
9	D1	0.775374
10	D1	0.814628
11	D1	0.830896
12	D1	0.634819
13	D1	0.959809
14	D1	0.493918
15	D1	0.618962
16	D1	0.691357
17	D1	0.764058
18	D1	0.781944
19	D1	0.574364
20	D1	0.569338
21	D1	0.571214
22	D1	0.763669
23	D1	0.640159
24	D1	0.747025
25	D1	0.43077
26	D1	0.457643
27	D1	0.756369
28	D1	0.635595
29	D1	0.80601
30	D1	0.495182
31	D1	0.638399
32	D1	0.44448
33	D1	0.534712
34	D1	0.488638
35	D1	0.810094
36	D1	0.488435
37	D1	0.587224
38	D1	0.57139
39	D1	0.75931
40	D1	0.536273
41	D1	0.54192
42	D1	0.674923
43	D1	0.623142
44	D1	0.70365
45	D1	0.559555
46	D1	0.392486
47	D1	0.886532
48	D1	0.721681
49	D1	0.655281
50	D1	0.508577
51	D1	0.467491
52	D1	0.371821
53	D1	0.431862
54	D1	0.646212
55	D1	0.582663
56	D1	0.543075
57	D1	0.621065
58	D1	0.479215
59	D1	0.463448
60	D1	0.648892
61	D1	0.716738
62	D1	0.890425
63	D1	0.661012
64	D1	0.71381
65	D1	0.835015
66	D1	0.740306
67	D1	0.771333
68	D1	0.776805
69	D1	0.606057
70	D1	0.770054
71	D1	0.678989
72	D1	0.577034
73	D2	0.748926
74	D2	0.713605
75	D2	0.608961
76	D2	0.646538
77	D2	0.762086
78	D2	0.576852
79	D2	0.497126
80	D2	0.612673
81	D2	0.660294
82	D2	0.459532
83	D2	0.642237
84	D2	0.727096
85	D2	0.551311
86	D2	0.677225
87	D2	0.38625
88	D2	0.671337
89	D2	0.643436
90	D2	0.407948
91	D2	0.650503
92	D2	0.72299
93	D2	0.633398
94	D2	0.625833
95	D2	0.689919
96	D2	0.66237
97	D2	0.803067
98	D2	0.670415
99	D2	0.847841
100	D2	0.48422
101	D2	0.550879
102	D2	0.613929
103	D2	0.677882
104	D2	0.490656
105	D2	0.595853
106	D2	0.784065
107	D2	0.724861
108	D2	0.70935
109	D2	0.605975
110	D2	0.600482
111	D2	0.567951
112	D2	0.58714
113	D2	0.680282
114	D2	0.559351
115	D2	0.63928
116	D2	0.675173
117	D2	0.637097
118	D2	0.62316
119	D2	0.603461
120	D2	0.723635
121	D2	0.319904
122	D2	0.642106
123	D2	0.629376
124	D2	0.598522
125	D2	0.384631
126	D2	0.615757
127	D2	0.552484
128	D2	0.584389
129	D2	0.573652
130	D2	0.748496
131	D2	0.527175
132	D2	0.501438
133	D2	0.775568
134	D2	0.777331
135	D2	0.652579
136	D2	0.563494
137	D3	0.733791
138	D3	0.619741
139	D3	0.663664
140	D3	0.593362
141	D3	0.709536
142	D3	0.362971
143	D3	0.707978
144	D3	0.619318
145	D3	0.509512
146	D3	0.589456
147	D3	0.719484
148	D3	0.662866
149	D3	0.678936
150	D3	0.490756
151	D3	0.734792
152	D3	0.579037
153	D3	0.740087
154	D3	0.918749
155	D3	0.888081
156	D3	0.782014
157	D3	0.90329
158	D3	0.938365
159	D3	0.515083
160	D3	0.545985
161	D3	0.929706
162	D3	0.750357
163	D3	0.434714
164	D3	0.302796
165	D3	0.686198
166	D3	0.794189
167	D3	0.79297
168	D3	0.807718
169	D3	0.606261
170	D4	0.732653
171	D4	0.873089
172	D4	0.446664
173	D4	0.637909
174	D4	0.287511
175	D4	0.499253
176	D4	0.374657
177	D4	0.46432
178	D4	0.468725
179	D4	0.472283
180	D4	0.608635
181	D4	0.597672
182	D4	0.779379
183	D4	0.715153
184	D4	0.616622
185	D4	0.265808
186	D4	0.278221
187	D4	0.828918
188	D4	0.468549
189	D4	0.58643
190	D4	0.412031
191	D4	0.312494
192	D4	0.662354
193	D4	0.302156
194	D4	0.348993
195	D4	0.577871
196	D4	0.923199
197	D4	0.64501
198	D4	0.899806
199	D4	0.695899
200	D4	0.347386
201	D4	0.621029
202	D4	0.369915
203	D4	0.415878
204	D4	0.502536
205	D4	0.428216
206	D4	0.324371
207	D4	0.692635
208	D4	0.767105
209	D4	0.378575
210	D4	0.897906
211	D4	0.636441
212	D4	0.386946
213	D4	0.901971
214	D4	0.619987
215	D4	0.757938
216	D4	0.575322
217	D4	0.495173
218	D4	0.612917
219	D4	0.686461
220	D4	0.491481
221	D4	0.394468
222	D4	0.412552
223	D4	0.482569
224	D4	0.603324
225	D4	0.369311
226	D4	0.549547
227	D4	0.791941
228	D4	0.658291
229	D4	0.665863
230	D4	0.333165
231	D4	0.769576
232	D4	0.519068
233	D4	0.641005
234	D4	0.62139
235	D4	0.707828
236	D4	0.40723
237	D4	0.56633
238	D4	0.676345
239	D4	0.488605
240	D4	0.389068
241	D4	0.777301
242	D4	0.603098
243	D4	0.360188
244	D4	0.360212
245	D4	0.702902
246	D4	0.448188
247	D4	0.519728
248	D4	0.644095
249	D4	0.579711
250	D4	0.746238
251	D4	0.277967
252	D4	0.717855
253	D4	0.56464
254	D4	0.631133
255	D4	0.377226
256	D4	0.366752
257	D4	0.685022
258	D4	0.366508
259	D4	0.381148
260	D4	0.521602
261	D4	0.517255
262	D5	0.754821
263	D5	0.853197
264	D5	0.925955
265	D5	0.693426
266	D5	0.490719
267	D5	0.673064
268	D5	0.720121
269	D5	0.964195
270	D5	0.802458
271	D5	0.600865
272	D5	0.832292
273	D5	0.58373
274	D5	0.787326
275	D5	0.838344
276	D5	0.910003
277	D5	0.659189
278	D5	0.823667
279	D5	0.695608
280	D5	0.527325
281	D5	0.378408
282	D5	0.391278
283	D5	0.756819
284	D5	0.88973
285	D5	0.628268
286	D5	0.829721
287	D5	0.65539
288	D5	0.560342
289	D5	0.911608
290	D5	0.716122
291	D5	0.363159
292	D5	0.631977
293	D5	0.284832
294	D5	0.583876
295	D5	0.883826
296	D5	0.914604
297	D5	0.808473
298	D5	0.712534
299	D5	0.437528
300	D5	0.949257
301	D5	0.829191
302	D5	0.914354
303	D5	0.59816
304	D5	0.502128
305	D5	0.576059
306	D5	0.728667
307	D6	0.83321
308	D6	0.826673
309	D6	0.687275
310	D6	0.721391
311	D6	0.839573
312	D6	0.748274
313	D6	0.912203
314	D6	0.948721
315	D6	0.469575
316	D6	0.529912
317	D6	0.696769
318	D6	0.516145
319	D6	0.901747
320	D6	0.744654
321	D6	0.746312
322	D6	0.881324
323	D6	0.623058
324	D6	0.637174
325	D6	0.85708
326	D6	0.987446
327	D6	0.835403
328	D6	0.654306
329	D6	0.64138
330	D6	0.67261
331	D6	0.649076
332	D6	0.901765
333	D6	0.754856
334	D6	0.787144
335	D6	0.787691
336	D6	0.622418
337	D6	0.89104
338	D6	0.612914
339	D6	0.925627
340	D7	0.570734
341	D7	0.649908
342	D7	0.72193
343	D7	0.533708
344	D7	0.669915
345	D7	0.607337
346	D7	0.559785
347	D7	0.686871
348	D7	0.40801
349	D7	0.855462
350	D7	0.429693
351	D7	0.352564
352	D7	0.304579
353	D7	0.285412
354	D7	0.336828
355	D7	0.98359
356	D7	0.451657
357	D7	0.608931
358	D7	0.594223
359	D7	0.906462
360	D7	0.761514
361	D7	0.867128
362	D7	0.519963
363	D7	0.713875
364	D7	0.483092
365	D7	0.364515
366	D7	0.542708
367	D7	0.455132
368	D7	0.472249
369	D7	0.410271
370	D7	0.54729
371	D7	0.624633
372	D7	0.39131
373	D7	0.374413
374	D7	0.563101
375	D7	0.434106
376	D7	0.468648
377	D7	0.534513
378	D7	0.727243
379	D7	0.48096
380	D7	0.513435
381	D7	0.398256
382	D7	0.70193
383	D7	0.589326
384	D7	0.355864
385	D7	0.61005
386	D7	0.781218
387	D7	0.760685
388	D7	0.890505
389	D7	0.41888
390	D7	0.581499
391	D7	0.558381
392	D7	0.545739
393	D7	0.458956
394	D7	0.925434
395	D7	0.497118
396	D7	0.664834
397	D7	0.335887
398	D7	0.388187
399	D7	0.693501
400	D7	0.580291
401	D7	0.363494
402	D7	0.746914

## Sheet: Figure 3(c)
Session	No. Signifcant
D1	65
D2	63
D3	33
D4	86
D5	40
D6	29
D7	56

## Sheet: Figure 3(d)
	Session	fraction
1	D1	0.982506
2	D1	0.900703
3	D1	0.954145
4	D1	0.979238
5	D1	0.964082
6	D1	0.75351
7	D1	0.998291
8	D1	0.983979
9	D1	0.989039
10	D1	0.984047
11	D1	0.979214
12	D1	0.996347
13	D1	0.994229
14	D1	0.994555
15	D1	0.985958
16	D1	0.999682
17	D1	0.96449
18	D1	1
19	D1	0.901608
20	D1	0.881044
21	D1	0.957518
22	D1	0.99576
23	D1	0.920303
24	D1	0.997921
25	D1	0.854763
26	D1	0.929123
27	D1	1
28	D1	0.52061
29	D1	0.996573
30	D1	0.992111
31	D1	0.979796
32	D1	0.964419
33	D1	0.953978
34	D1	0.952799
35	D1	0.999926
36	D1	0.954462
37	D1	0.829497
38	D1	0.737051
39	D1	0.995226
40	D1	0.649452
41	D1	0.923998
42	D1	0.992791
43	D1	0.993486
44	D1	0.708518
45	D1	0.99142
46	D1	0.945805
47	D1	1
48	D1	0.997492
49	D1	0.957413
50	D1	0.829961
51	D1	0.945065
52	D1	0.835677
53	D1	0.842845
54	D1	0.996513
55	D1	0.962183
56	D1	0.978932
57	D1	0.953212
58	D1	0.494651
59	D1	0.791358
60	D1	0.995344
61	D1	0.963445
62	D1	0.987887
63	D1	0.971273
64	D1	0.997846
65	D1	0.999411
66	D1	0.925676
67	D1	0.999949
68	D1	0.984757
69	D1	0.994238
70	D1	0.951352
71	D1	0.998301
72	D1	0.935872
73	D2	0.987897
74	D2	0.96586
75	D2	0.952576
76	D2	0.995039
77	D2	0.949744
78	D2	0.972648
79	D2	0.710295
80	D2	0.989908
81	D2	0.917282
82	D2	0.619624
83	D2	0.970178
84	D2	0.976486
85	D2	0.980597
86	D2	0.972238
87	D2	0.93826
88	D2	0.960578
89	D2	0.979149
90	D2	0.860255
91	D2	0.969228
92	D2	0.976548
93	D2	0.960207
94	D2	0.984734
95	D2	0.962961
96	D2	0.955554
97	D2	0.999867
98	D2	0.993566
99	D2	0.990278
100	D2	0.951797
101	D2	0.953367
102	D2	0.967246
103	D2	0.993373
104	D2	0.938678
105	D2	0.971272
106	D2	0.996979
107	D2	0.986849
108	D2	0.879377
109	D2	0.846252
110	D2	0.918011
111	D2	0.954966
112	D2	0.997044
113	D2	0.991346
114	D2	0.92614
115	D2	0.959339
116	D2	0.946315
117	D2	0.985131
118	D2	0.961971
119	D2	0.944267
120	D2	0.917877
121	D2	0.992918
122	D2	0.979505
123	D2	0.979657
124	D2	0.95857
125	D2	0.30632
126	D2	0.989941
127	D2	0.994298
128	D2	0.936121
129	D2	0.964073
130	D2	0.946675
131	D2	0.966803
132	D2	0.922825
133	D2	0.98401
134	D2	0.994847
135	D2	0.893445
136	D2	0.943526
137	D3	0.999692
138	D3	0.919955
139	D3	1
140	D3	0.983869
141	D3	0.97794
142	D3	0.918201
143	D3	0.995697
144	D3	0.99937
145	D3	0.89794
146	D3	0.801939
147	D3	0.966007
148	D3	0.976502
149	D3	0.959953
150	D3	0.211289
151	D3	0.952182
152	D3	0.96486
153	D3	0.898048
154	D3	0.992287
155	D3	0.9976
156	D3	0.97763
157	D3	0.976832
158	D3	0.998879
159	D3	0.671291
160	D3	0.990357
161	D3	0.998566
162	D3	0.979469
163	D3	0.979387
164	D3	0.652849
165	D3	1
166	D3	0.982644
167	D3	0.964284
168	D3	0.995363
169	D3	0.98741
170	D4	1
171	D4	0.999618
172	D4	0.857202
173	D4	0.995663
174	D4	0.694741
175	D4	0.995613
176	D4	0.967252
177	D4	0.996637
178	D4	0.989078
179	D4	0.974124
180	D4	0.981064
181	D4	0.943607
182	D4	1
183	D4	0.998059
184	D4	0.990397
185	D4	0.882885
186	D4	0.577579
187	D4	1
188	D4	0.955999
189	D4	0.955592
190	D4	0.993907
191	D4	0.898741
192	D4	0.727404
193	D4	0.534295
194	D4	0.650927
195	D4	1
196	D4	1
197	D4	0.999795
198	D4	1
199	D4	0.995392
200	D4	0.961511
201	D4	0.998531
202	D4	0.640455
203	D4	0.40872
204	D4	0.787262
205	D4	0.910967
206	D4	0.526156
207	D4	1
208	D4	0.99505
209	D4	0.910542
210	D4	0.999874
211	D4	1
212	D4	0.824471
213	D4	0.997561
214	D4	1
215	D4	0.973867
216	D4	1
217	D4	0.856881
218	D4	0.860845
219	D4	0.968493
220	D4	0.996578
221	D4	0.963181
222	D4	0.883796
223	D4	0.659085
224	D4	0.92615
225	D4	0.880858
226	D4	0.482173
227	D4	1
228	D4	0.867594
229	D4	0.994051
230	D4	0.560282
231	D4	0.939822
232	D4	0.961172
233	D4	1
234	D4	0.998594
235	D4	1
236	D4	0.825866
237	D4	1
238	D4	0.997861
239	D4	0.985889
240	D4	0.988925
241	D4	1
242	D4	0.918107
243	D4	0.823656
244	D4	0.979855
245	D4	0.875381
246	D4	0.870492
247	D4	0.770792
248	D4	0.7097
249	D4	1
250	D4	1
251	D4	0.713104
252	D4	1
253	D4	0.829079
254	D4	0.91419
255	D4	0.900149
256	D4	0.67091
257	D4	0.910966
258	D4	0.765666
259	D4	0.744065
260	D4	0.985859
261	D4	0.606721
262	D5	0.998808
263	D5	0.990945
264	D5	0.989525
265	D5	0.923209
266	D5	0.968461
267	D5	0.974114
268	D5	0.995481
269	D5	0.997786
270	D5	0.96574
271	D5	0.981003
272	D5	1
273	D5	0.62426
274	D5	1
275	D5	0.978516
276	D5	1
277	D5	0.807204
278	D5	0.947368
279	D5	0.9724
280	D5	0.930882
281	D5	0.893566
282	D5	0.780367
283	D5	0.994832
284	D5	0.998567
285	D5	0.985565
286	D5	0.891296
287	D5	0.989911
288	D5	0.882141
289	D5	0.99809
290	D5	0.988045
291	D5	0.339126
292	D5	0.977711
293	D5	0.845367
294	D5	0.95124
295	D5	1
296	D5	0.999891
297	D5	1
298	D5	0.977888
299	D5	0.969342
300	D5	0.999851
301	D5	0.982653
302	D5	0.999323
303	D5	0.979444
304	D5	0.961985
305	D5	0.659867
306	D5	0.527175
307	D6	0.939095
308	D6	0.921467
309	D6	0.0697993
310	D6	0.98539
311	D6	0.979119
312	D6	0.906316
313	D6	0.999798
314	D6	0.986406
315	D6	0.514063
316	D6	0.749819
317	D6	0.991576
318	D6	0.861769
319	D6	0.999826
320	D6	0.997928
321	D6	0.988679
322	D6	0.943379
323	D6	0.791938
324	D6	0.971189
325	D6	0.976608
326	D6	0.999407
327	D6	0.976318
328	D6	0.672262
329	D6	0.856944
330	D6	0.998626
331	D6	0.901732
332	D6	0.997861
333	D6	0.997267
334	D6	0.980294
335	D6	0.91685
336	D6	0.955802
337	D6	0.893848
338	D6	0.867871
339	D6	0.987598
340	D7	0.891986
341	D7	0.214691
342	D7	0.994342
343	D7	0.964661
344	D7	0.998575
345	D7	0.868137
346	D7	0.711127
347	D7	0.989272
348	D7	0.839083
349	D7	0.996233
350	D7	0.756457
351	D7	0.225453
352	D7	0.143162
353	D7	0.703234
354	D7	0.566639
355	D7	1
356	D7	0.90683
357	D7	0.990737
358	D7	0.921841
359	D7	1
360	D7	0.988245
361	D7	1
362	D7	0.730074
363	D7	0.991144
364	D7	0.878727
365	D7	0.752609
366	D7	0.818329
367	D7	0.940964
368	D7	0.967741
369	D7	0.883291
370	D7	0.982102
371	D7	0.995405
372	D7	0.812622
373	D7	0.448561
374	D7	0.994938
375	D7	0.824318
376	D7	0.757452
377	D7	0.929
378	D7	0.964931
379	D7	0.916333
380	D7	0.965011
381	D7	0.878164
382	D7	0.971703
383	D7	0.956745
384	D7	0.655356
385	D7	0.92651
386	D7	0.997339
387	D7	0.989275
388	D7	0.99485
389	D7	0.956534
390	D7	0.978754
391	D7	0.873819
392	D7	0.163705
393	D7	0.362563
394	D7	0.991312
395	D7	0.722556
396	D7	0.998044
397	D7	0.708373
398	D7	0.723721
399	D7	0.905447
400	D7	0.951953
401	D7	0.727662
402	D7	0.997832

## Sheet: Figure 3(e)
	slope (gain)	slope (real)
1	-0.00159726	0.00144673
2	0.0118419	-0.0074402
3	0.003866	0.0202626
4	0.00876381	0.0264687
5	0.00184581	0.0298344
6	-0.00290827	0.0568968
7	0.00871329	0.0066008
8	-0.00193284	-0.0669049
9	0.00331748	0.0381357
10	0.0260455	0.00906912
11	0.00472158	-0.0201523
12	-0.00152692	0.0246575
13	0.013775	-0.00133689
14	0.00662772	0.0239156
15	0.00682464	0.0494987
16	0.00373242	0.0421549
17	0.00202909	0.0434944
18	0.0106051	0.0220324
19	0.000949806	0.035664
20	0.00363786	0.0703482
21	0.00410986	0.0412848
22	0.00198341	0.0578753
23	0.00372625	0.132494
24	0.00363961	-0.00695409
25	0.00946287	0.00569639
26	0.00322007	0.0255222
27	0.00694771	0.101039
28	0.00950346	0.0160644
29	0.0121749	0.0480734
30	-0.000417353	0.0347661
31	-0.0392932	0.0824101
32	0.00880814	0.0119078
33	0.00682883	0.0452786
34	0.00866525	0.0110798
35	-0.0081626	0.0570899
36	0.00231621	0.0480231
37	-0.000860301	0.0361188
38	0.0155694	0.0246465
39	0.00221021	0.0123259
40	0.0157152	0.00746259
41	0.00481292	0.0491922
42	0.00282805	0.0583155
43	0.00842318	0.0797862
44	0.02965	0.0329434
45	0.0015679	0.0510477
46	-0.00452743	-0.0162945
47	0.00751115	0.0748213
48	0.0353202	0.055725
49	0.00473809	0.01761
50	0.0277734	0.0147298
51	0.00268051	0.00992313
52	0.00849994	0.0243529
53	0.00816907	0.0336613
54	0.00272681	0.0355756
55	0.00878616	0.024379
56	0.00147011	0.0417671
57	0.00328396	0.0312878
58	0.017865	0.00746574
59	0.0207433	-0.00583539
60	-0.00679773	0.0451219
61	0.00694866	0.0706544
62	0.0260386	0.0117132
63	0.0141578	0.00384785
64	0.00821247	0.0504839
65	0.00711159	0.0301997
66	0.00398645	0.0720514
67	-0.0013882	0.0589351
68	0.0125722	0.0463986
69	-0.00366439	0.0591076
70	-0.00767376	0.131332
71	0.00227767	0.0632387
72	0.0279699	-0.0165503
73	0.00174808	0.0570471
74	0.0314948	0.032606
75	0.0133789	0.0369035
76	-0.00238436	0.0328796
77	0.00592309	0.058662
78	-0.00356662	0.112819
79	-0.00171114	0.026792
80	0.00404977	-0.00501601
81	-0.00557933	0.099505
82	0.032927	0.0207973
83	-0.00660999	0.0111995
84	0.0034893	0.0289327
85	-0.0189231	0.0807778
86	0.00384125	0.0377019
87	-0.00284376	0.0399824
88	0.0120708	0.0781905
89	0.002624	0.0171144
90	-0.00127659	0.0848268
91	-0.00367709	0.0976672
92	0.00527639	0.0300566
93	0.00483795	0.0178194
94	-0.00123776	0.0376994
95	0.0215192	0.0354268
96	0.00472464	0.0285269
97	-0.0010401	0.0673955
98	-0.00105314	0.083936
99	0.00289454	0.0130089
100	0.00385052	0.0295774
101	-0.00297385	0.081716
102	0.00167541	0.0706242
103	0.00121894	0.0742997
104	0.0239868	0.0458106
105	0.0103607	0.0150801
106	0.000724014	0.106801
107	-0.00430081	0.0156239
108	0.0150542	0.043341
109	-0.0021975	0.0647506
110	0.000443057	0.100705
111	-0.00272311	0.0510368
112	0.00460491	0.0820718
113	0.00300577	0.0767268
114	-0.00330605	0.0781725
115	0.00388352	0.0643316
116	-0.00197426	0.0467454
117	0.00162813	0.0635893
118	-0.0033595	0.0741596
119	-0.00108564	0.0631771
120	0.00606599	0.0306315
121	5.69849e-05	0.0626518
122	0.00189753	0.0397445
123	-0.00337103	0.0858876
124	-0.00562601	0.0753922
125	0.0268146	0.0242754
126	-0.00125571	0.0971791
127	-0.00626677	0.0896944
128	-0.000925269	0.0720237
129	0.00344109	0.062403
130	0.0042333	-0.0326256
131	0.00145223	0.0691678
132	0.00291236	0.0768146
133	0.000613993	0.0343758
134	0.00626113	0.0200775
135	0.00678064	0.050695
136	-0.00253282	0.072383
137	0.0183388	0.130429
138	0.000847389	0.104566
139	-0.0360419	0.273275
140	0.00111092	0.141926
141	-7.32872e-06	0.102416
142	0.00443308	-0.0384061
143	0.171656	0.193986
144	-0.00208498	0.146028
145	0.00915771	0.015002
146	0.000457449	0.0205026
147	0.00218539	0.120236
148	0.0096129	0.0203525
149	-0.000685507	0.0356384
150	-0.00150681	0.0846806
151	0.00583846	0.0500301
152	0.00875647	0.0466026
153	0.00079374	0.0663907
154	-0.00479442	0.101388
155	0.00319528	0.174164
156	-0.0127841	0.052307
157	0.0060073	0.010016
158	0.00778789	0.0107835
159	-0.00384898	0.228544
160	-0.000546299	0.11763
161	0.006543	0.000520545
162	-0.00014247	0.115281
163	0.000737115	0.0386853
164	0.0186789	0.0222911
165	-0.0339522	0.763331
166	0.00131739	0.118626
167	0.0024495	0.115693
168	0.00277781	0.0234074
169	0.00424706	0.0272772
170	0.00165059	0.068926
171	0.0206438	0.16138
172	0.0214881	-0.027266
173	-0.00866871	0.0314952
174	0.00574294	0.0192822
175	0.00413673	0.0223051
176	0.00474493	0.0618606
177	0.0162732	0.0352385
178	-0.0139912	0.0172586
179	0.00311083	0.0614768
180	-0.0032573	0.0116043
181	0.0119721	-0.0468956
182	-0.0236553	-0.07063
183	0.000293811	0.0587825
184	-0.0131872	0.114609
185	0.00249188	0.088303
186	0.0159436	0.00808728
187	0.114589	-0.045968
188	-0.0140649	0.038992
189	0.033619	0.100875
190	0.00296466	-0.0105813
191	-0.0116832	0.051665
192	0.0468437	-0.00977623
193	0.00165804	-0.0154266
194	0.00238773	0.0652843
195	-0.0381784	-0.618521
196	0.00226166	0.0531092
197	0.00161837	-0.0334568
198	0.00913045	0.010401
199	0.0294456	0.0578956
200	0.00556059	0.0286165
201	-0.0273573	0.0824728
202	-0.0011558	0.056312
203	0.00721179	0.0454091
204	0.00310676	0.000767113
205	0.0197991	0.121316
206	0.00113482	-0.0117953
207	0.00431935	0.0426353
208	0.004288	0.0207091
209	0.0140768	-0.0113024
210	0.00742596	0.00705086
211	0.00285762	0.011279
212	0.00682538	0.00621288
213	0.033579	-0.210077
214	0.00404638	-0.0362527
215	0.0715718	0.0394163
216	-0.0526859	-0.805925
217	-0.00021584	-0.0478788
218	-0.00872826	0.103698
219	-0.00313088	0.0692263
220	0.00301061	0.005841
221	-0.0263829	0.039474
222	0.00157937	0.0729349
223	0.00834864	0.0232449
224	0.00202219	-0.0524919
225	0.00304435	0.0631338
226	0.0238109	0.020374
227	-0.0176339	0.0724831
228	0.00305981	-0.022971
229	0.00184611	-0.243865
230	0.00848872	-0.0343476
231	0.324531	0.394704
232	0.0024266	0.00964278
233	0.00577358	0.36767
234	0.00633083	0.0450909
235	-0.0331575	-0.465651
236	0.00998996	0.082404
237	-0.00839209	0.0996436
238	-0.0173379	-0.0356858
239	0.00242095	0.0212152
240	0.00811806	0.0308839
241	0.0126754	0.130196
242	0.00927404	-0.0233128
243	0.0241853	0.0370446
244	0.000126627	0.0444219
245	0.0279471	0.026145
246	0.0313387	0.0356674
247	0.00456169	0.114672
248	0.0182961	0.0677828
249	0.00508471	0.0858396
250	0.00772906	0.0316303
251	0.0078476	0.0301682
252	0.000151747	0.141804
253	0.00843913	-0.0209057
254	0.00345311	-0.111914
255	-0.00197769	0.0488345
256	0.0191426	0.0506622
257	0.00490457	0.0717465
258	-0.00180052	-0.0536324
259	-0.00214093	0.100874
260	0.0955933	0.110837
261	-0.000584554	-0.0762146
262	0.0067691	0.0326631
263	0.00379099	0.0926655
264	0.0223378	0.0150343
265	0.00886581	0.0967968
266	0.00159593	-0.0196703
267	0.00937823	-0.00962539
268	0.0169339	0.0412734
269	0.00746017	0.0311551
270	-0.000240135	-0.0236157
271	0.0127191	-0.000580917
272	0.0114381	-0.0559096
273	0.0077826	0.00752907
274	0.0187967	-0.0289744
275	0.0213554	0.0283299
276	0.000702153	0.107995
277	0.0166078	0.0138905
278	0.0130965	-0.0341772
279	0.0207296	0.011441
280	0.0167097	0.0283812
281	0.00593638	0.0243362
282	0.00606465	-0.00571033
283	0.00825798	0.0116333
284	0.00535326	0.00497037
285	0.00627239	0.0238658
286	-0.000215884	0.0819247
287	-0.000842491	0.0298568
288	0.013152	0.0197145
289	0.0140089	0.0265416
290	0.0282268	0.0337597
291	0.0136499	0.0333612
292	0.00706717	0.0039218
293	0.0245635	-6.27094e-05
294	0.011307	0.0237413
295	-0.132709	2.0815
296	0.00410689	0.044421
297	0.00487658	0.0142583
298	0.0119885	0.0243757
299	0.00927258	0.0657691
300	0.0221589	0.115346
301	-0.0030961	-0.125892
302	0.0142375	0.0197371
303	0.0101096	-9.67026e-05
304	0.0150306	0.0210417
305	0.0337257	-0.0260949
306	0.0113308	-0.0130291
307	-0.0054126	0.0342209
308	0.0239385	0.0231118
309	0.0281827	-0.00241934
310	0.00736284	0.0250138
311	0.0121239	0.0633291
312	0.0155771	0.0170221
313	0.0068114	0.0117444
314	0.022607	-0.0535684
315	0.0134928	-0.00504053
316	0.0192249	0.0164077
317	0.0343154	0.0303299
318	0.0248949	0.00152954
319	0.00768152	0.0301174
320	-0.00118544	0.019888
321	0.0135614	0.00693529
322	-0.0152284	0.0416478
323	0.025314	0.0238961
324	0.00704449	0.0319212
325	0.00681112	0.0255859
326	0.00790574	0.00592804
327	0.0155167	0.000907314
328	0.0149587	0.0157482
329	0.0204897	-0.00525391
330	0.0284336	0.0282269
331	0.0112482	0.00044411
332	0.0139954	0.0226158
333	0.0135636	0.0090437
334	0.00550935	0.0313557
335	0.00929418	0.0228632
336	0.00958988	0.0521678
337	0.0212763	0.023401
338	0.0252606	0.0239404
339	0.0163782	-0.00232448
340	0.0125408	0.0976673
341	0.0149055	-0.021801
342	0.0225863	0.0391986
343	0.0222108	-0.110868
344	0.0147152	-0.0781378
345	0.0106532	0.00978831
346	0.0258304	0.0608053
347	0.0122147	0.0216573
348	0.00603581	0.0172601
349	0.0137212	0.0104227
350	0.00926967	0.0227341
351	0.0148661	0.0110253
352	0.00309167	-0.0115443
353	0.0137947	0.106706
354	0.0122851	-0.00636954
355	-0.0170396	0.074474
356	0.000757042	0.00894574
357	0.000873373	0.0180563
358	0.00567643	0.0252525
359	0.0246714	-0.0518974
360	0.0236872	0.0279122
361	0.00311415	0.0274853
362	0.00652078	-0.0147151
363	0.0114777	0.0333367
364	0.0106228	0.0389925
365	0.00711498	0.0433182
366	0.00418785	0.0700698
367	0.0120104	-0.0220722
368	0.00379717	0.0409621
369	0.00129584	0.0323715
370	0.0114546	0.018467
371	0.0110721	0.033739
372	0.0102994	0.0329302
373	0.0215207	0.000474435
374	0.00555954	0.0115536
375	0.00250356	-0.0151617
376	0.00392614	-0.00589103
377	0.000466408	0.0310508
378	0.0157641	-0.0128153
379	0.00950697	0.0019498
380	-0.00123362	0.0129732
381	0.00345763	0.0240257
382	0.00958195	-0.000755491
383	0.0105336	0.0160701
384	0.0128322	-0.0471978
385	0.00377085	-0.0041792
386	-0.00264522	-0.000859994
387	0.00770767	-0.0114954
388	0.011926	0.0447834
389	0.0100746	0.000182153
390	0.009466	0.0183468
391	0.0138195	0.02016
392	0.0119133	-0.00792331
393	0.017028	0.00476088
394	-0.00397565	0.191812
395	0.00578954	-0.0491343
396	0.00347734	0.0349776
397	0.00755124	-0.00734956
398	0.00316858	0.0279794
399	0.00553132	0.0259419
400	0.00132387	0.0351172
401	0.0179828	0.0206499
402	0.00080935	0.164211

## Sheet: Figure 4(a)
slope\intercept	0.02	0.03	0.04	0.05	0.06	0.07	0.08	0.09	0.1	0.11	0.12	0.13	0.14	0.15	0.16	0.17	0.18	0.19	0.2	0.21	0.22	0.23	0.24	0.25	0.26	0.27	0.28	0.29	0.3	0.31	0.32	0.33	0.34	0.35	0.36	0.37	0.38	0.39	0.4	0.41	0.42	0.43	0.44	0.45	0.46	0.47	0.48	0.49	0.5
-1.5	0.0243893	0.0364855	0.0485167	0.0604835	0.0723816	0.0842095	0.0959714	0.107668	0.119292	0.130842	0.142325	0.153742	0.165084	0.176347	0.187543	0.198672	0.209722	0.22069	0.231591	0.242424	0.253174	0.263841	0.27444	0.284971	0.295414	0.305772	0.316063	0.326287	0.336414	0.34646	0.356438	0.366349	0.376154	0.385883	0.395544	0.405139	0.414616	0.424023	0.433364	0.442631	0.451782	0.460867	0.469886	0.478817	0.487643	0.496403	0.505098	0.513688	0.522188
-1.49	0.0245826	0.0367742	0.0489	0.0609605	0.0729489	0.0848682	0.0967208	0.108507	0.120216	0.131853	0.143423	0.154926	0.166345	0.177691	0.188969	0.20018	0.211301	0.222348	0.233327	0.244238	0.255052	0.265793	0.276466	0.287071	0.297569	0.307998	0.318359	0.328647	0.338827	0.348939	0.358982	0.368945	0.378804	0.388594	0.398316	0.407947	0.41748	0.426945	0.436343	0.445636	0.454841	0.463979	0.47305	0.481999	0.490874	0.499683	0.508416	0.517026	0.525571
-1.48	0.0247786	0.0370668	0.0492885	0.0614435	0.0735237	0.0855358	0.0974802	0.109356	0.121151	0.132877	0.144535	0.156122	0.167622	0.179053	0.190415	0.201703	0.212901	0.224028	0.235086	0.246067	0.256954	0.267771	0.278518	0.289182	0.299752	0.310253	0.320684	0.331022	0.34127	0.351449	0.361558	0.371564	0.381485	0.391338	0.401122	0.410787	0.420379	0.429902	0.439348	0.448676	0.457935	0.467127	0.476224	0.485217	0.494143	0.503001	0.511745	0.520402	0.528993
-1.47	0.0249772	0.0373635	0.0496822	0.0619314	0.0741064	0.0862124	0.0982499	0.110214	0.1221	0.133915	0.145662	0.15733	0.168917	0.180433	0.19188	0.203242	0.214522	0.22573	0.236868	0.247916	0.25888	0.269774	0.280597	0.29132	0.301963	0.312536	0.323038	0.333427	0.343744	0.35399	0.364158	0.374214	0.3842	0.394116	0.40394	0.413662	0.423313	0.432895	0.442368	0.451752	0.461066	0.470312	0.479429	0.488473	0.497449	0.506339	0.515112	0.523816	0.532453
-1.46	0.0251786	0.0376642	0.0500814	0.0624259	0.074697	0.0868983	0.0990301	0.111083	0.123061	0.134967	0.146804	0.158555	0.170229	0.181832	0.193364	0.204801	0.216164	0.227454	0.238673	0.249789	0.260832	0.271803	0.282695	0.293485	0.304202	0.314848	0.325405	0.335863	0.346249	0.356563	0.366776	0.376898	0.386949	0.396928	0.406789	0.416571	0.426282	0.435914	0.445425	0.454865	0.464235	0.473505	0.482671	0.491768	0.500795	0.509697	0.518518	0.52727	0.535939
-1.45	0.0253828	0.037969	0.050486	0.0629272	0.0752958	0.0875935	0.0998209	0.111964	0.124035	0.136034	0.14796	0.159796	0.171558	0.183249	0.194862	0.206381	0.217828	0.229201	0.24049	0.251686	0.262809	0.273858	0.284813	0.295678	0.30647	0.317189	0.3278	0.338329	0.348785	0.359166	0.369427	0.379615	0.389731	0.399756	0.409673	0.419516	0.429288	0.43895	0.448519	0.458016	0.467442	0.476733	0.485952	0.495101	0.504154	0.513094	0.521963	0.530763	0.539438
-1.44	0.0255898	0.0382782	0.0508957	0.0634354	0.0759028	0.0882983	0.10062	0.112858	0.125022	0.137114	0.149127	0.161053	0.172906	0.184685	0.196377	0.207982	0.219514	0.230972	0.242332	0.253609	0.264811	0.275941	0.286958	0.2979	0.308767	0.319551	0.330227	0.340827	0.351354	0.361783	0.372112	0.382367	0.392549	0.402613	0.412592	0.422498	0.432323	0.442023	0.45165	0.461204	0.470654	0.479999	0.489272	0.498473	0.507541	0.51653	0.525448	0.534272	0.542976
-1.43	0.0257997	0.0385916	0.0513099	0.0639508	0.0765183	0.0890129	0.101428	0.113763	0.126023	0.13821	0.15031	0.162328	0.174271	0.186141	0.197912	0.209605	0.221223	0.232762	0.244198	0.255557	0.266841	0.278037	0.289132	0.300151	0.311095	0.321936	0.332685	0.343358	0.353956	0.364433	0.374831	0.385153	0.395387	0.405505	0.415548	0.425517	0.435374	0.445133	0.454819	0.46443	0.473904	0.483304	0.492631	0.501855	0.510967	0.520006	0.528974	0.537805	0.546555
-1.42	0.0260126	0.0389095	0.0517301	0.0644734	0.0771424	0.0897376	0.102249	0.114681	0.127038	0.139321	0.151509	0.16362	0.175656	0.187611	0.199469	0.21125	0.222955	0.234569	0.246088	0.257531	0.268898	0.280159	0.291334	0.302431	0.313451	0.324351	0.335174	0.345921	0.356573	0.367117	0.377584	0.387975	0.39825	0.408433	0.418541	0.428566	0.438462	0.448282	0.458027	0.467664	0.477194	0.486649	0.496031	0.50527	0.514434	0.523524	0.532508	0.541378	0.550176
-1.41	0.0262285	0.0392319	0.0521561	0.0650034	0.0777753	0.0904718	0.10308	0.115612	0.128067	0.140442	0.152725	0.164931	0.17706	0.189098	0.201046	0.212917	0.22471	0.2364	0.248005	0.259532	0.270977	0.282311	0.293565	0.304742	0.315822	0.326798	0.337697	0.348517	0.359221	0.369836	0.380373	0.390823	0.40115	0.411399	0.421571	0.431631	0.441589	0.45147	0.461273	0.470937	0.480524	0.490035	0.499436	0.508727	0.517942	0.527083	0.536076	0.544994	0.553838
-1.4	0.0264475	0.0395585	0.0525883	0.0655409	0.0784172	0.0912137	0.103924	0.116556	0.129111	0.141578	0.153958	0.166259	0.178483	0.190606	0.202646	0.214607	0.226485	0.238256	0.249947	0.26156	0.273075	0.284491	0.295826	0.307083	0.318224	0.329278	0.340252	0.351137	0.361903	0.372589	0.383197	0.393692	0.404087	0.414402	0.424637	0.434735	0.444755	0.454698	0.464528	0.47425	0.483894	0.49346	0.502881	0.512224	0.521492	0.530643	0.539685	0.548652	0.557535
-1.39	0.0266697	0.0398889	0.0530266	0.0660862	0.0790683	0.0919661	0.104779	0.117514	0.130169	0.14273	0.155208	0.167606	0.179921	0.192135	0.204267	0.21632	0.228277	0.240137	0.251916	0.263615	0.275201	0.2867	0.298118	0.309446	0.320659	0.33179	0.342841	0.35378	0.36462	0.375379	0.386055	0.396598	0.407061	0.417444	0.427716	0.437878	0.447961	0.457965	0.467824	0.477604	0.487306	0.496892	0.506367	0.515765	0.525078	0.534246	0.543337	0.552353	0.561238
-1.38	0.0268952	0.0402241	0.0534713	0.0666393	0.0797287	0.0927293	0.105647	0.118485	0.13124	0.143899	0.156476	0.168972	0.181376	0.193685	0.205912	0.218057	0.230095	0.242045	0.253912	0.265691	0.277356	0.28894	0.300441	0.311833	0.323126	0.334336	0.345462	0.356459	0.367373	0.378206	0.388929	0.399542	0.410074	0.420525	0.430834	0.441061	0.451208	0.461241	0.47116	0.481	0.490756	0.500366	0.509896	0.519348	0.528673	0.537892	0.547033	0.556078	0.564984
-1.37	0.0271239	0.0405642	0.0539225	0.0672005	0.0803978	0.0935035	0.106527	0.11947	0.132324	0.145084	0.157762	0.170358	0.182852	0.195257	0.207579	0.219814	0.231938	0.243979	0.255936	0.267789	0.279541	0.29121	0.302795	0.314253	0.325626	0.336916	0.3481	0.359173	0.370163	0.38107	0.39184	0.402524	0.413126	0.423617	0.433992	0.444285	0.454496	0.464558	0.474539	0.484439	0.494217	0.503883	0.513468	0.522961	0.532311	0.541582	0.550773	0.559821	0.568775
-1.36	0.027356	0.0409093	0.0543804	0.0677699	0.0810747	0.094289	0.10742	0.120469	0.133423	0.146286	0.159066	0.171761	0.184349	0.196851	0.20927	0.221589	0.233807	0.24594	0.257988	0.269916	0.281756	0.293511	0.305165	0.316705	0.32816	0.339532	0.350774	0.361924	0.37299	0.38395	0.39479	0.405546	0.416218	0.426749	0.437191	0.44755	0.457793	0.467918	0.47796	0.487914	0.49772	0.507443	0.517085	0.526591	0.535994	0.545316	0.554528	0.563609	0.572611
-1.35	0.0275908	0.0412595	0.054845	0.0683477	0.0817615	0.0950861	0.108326	0.121483	0.134538	0.147506	0.16039	0.173179	0.185867	0.198469	0.210985	0.22339	0.235702	0.247928	0.260058	0.272073	0.284002	0.295844	0.307567	0.319191	0.330729	0.342168	0.353483	0.364711	0.375854	0.386865	0.397779	0.408607	0.419327	0.429922	0.440432	0.450858	0.461133	0.471321	0.481425	0.491403	0.501267	0.511048	0.520728	0.530266	0.539721	0.549096	0.558313	0.567443	0.576492
-1.34	0.0278289	0.041615	0.0553165	0.0689341	0.0824585	0.0958949	0.109246	0.122507	0.135669	0.148744	0.161732	0.174617	0.187407	0.200109	0.21272	0.225216	0.237624	0.249945	0.262154	0.274261	0.286279	0.298204	0.310002	0.321712	0.333334	0.344834	0.356229	0.367537	0.378744	0.38982	0.400808	0.41171	0.422472	0.433137	0.443715	0.454177	0.464515	0.474767	0.484927	0.494936	0.504859	0.514698	0.524393	0.533985	0.543495	0.552882	0.562143	0.571322	0.580401
-1.33	0.0280707	0.0419758	0.0557951	0.0695286	0.0831659	0.0967157	0.110179	0.123546	0.136817	0.149999	0.163094	0.176077	0.188969	0.201773	0.214475	0.227069	0.239574	0.251991	0.26428	0.276479	0.288588	0.300586	0.312471	0.324267	0.335971	0.347537	0.359013	0.370401	0.381662	0.392814	0.403878	0.414836	0.425659	0.436394	0.447042	0.457538	0.467942	0.478258	0.488444	0.498513	0.508496	0.518371	0.528104	0.537751	0.547313	0.556709	0.56602	0.575249	0.584326
-1.32	0.0283162	0.0423421	0.0562809	0.0701303	0.083884	0.0975489	0.111126	0.124601	0.137982	0.151274	0.16447	0.177558	0.190555	0.203462	0.216255	0.228949	0.241552	0.254053	0.266437	0.278729	0.29093	0.303001	0.314975	0.326858	0.338627	0.350277	0.361836	0.3733	0.38462	0.395849	0.406989	0.417993	0.428888	0.439694	0.450385	0.460943	0.471413	0.481788	0.492007	0.502137	0.51218	0.522072	0.531861	0.541565	0.551135	0.560582	0.569945	0.579192	0.588297
-1.31	0.0285654	0.0427139	0.0567741	0.070741	0.0846129	0.0983946	0.112087	0.125671	0.139164	0.152567	0.165865	0.17906	0.192163	0.205172	0.21806	0.230856	0.243559	0.256145	0.268624	0.281011	0.293295	0.305451	0.317515	0.329486	0.341321	0.353055	0.364697	0.376219	0.387618	0.398926	0.410132	0.421192	0.432161	0.443039	0.453767	0.464393	0.47493	0.485333	0.495615	0.505807	0.515885	0.52582	0.535666	0.545417	0.555004	0.564504	0.573918	0.583164	0.592317
-1.3	0.0288185	0.0430915	0.0572749	0.0713611	0.0853529	0.0992532	0.113058	0.126758	0.140365	0.153879	0.167282	0.180585	0.193796	0.206901	0.219893	0.23279	0.245595	0.258267	0.270843	0.283326	0.295688	0.307936	0.32009	0.332139	0.344053	0.355873	0.367599	0.379178	0.390658	0.402045	0.4133	0.424435	0.435478	0.446407	0.457194	0.467889	0.478488	0.488925	0.49927	0.509525	0.519622	0.529616	0.53952	0.54928	0.558921	0.568474	0.577896	0.587184	0.596385
-1.29	0.0290755	0.043475	0.0577835	0.0719908	0.0861043	0.100125	0.114044	0.127861	0.141583	0.155209	0.168719	0.182133	0.195453	0.208656	0.221753	0.234754	0.247648	0.26042	0.273095	0.285675	0.298115	0.310457	0.322703	0.334821	0.346823	0.35873	0.370523	0.382179	0.39374	0.405205	0.416512	0.427723	0.43884	0.449809	0.460667	0.471432	0.482062	0.492564	0.502974	0.513263	0.523408	0.53346	0.543407	0.553193	0.562888	0.57249	0.581916	0.591254	0.600504
-1.28	0.0293365	0.0438644	0.0582981	0.0726302	0.0868673	0.10101	0.115046	0.128981	0.14282	0.156555	0.170179	0.183705	0.197135	0.210436	0.22364	0.236747	0.249732	0.262604	0.275379	0.288044	0.300578	0.313014	0.325353	0.337542	0.349633	0.361627	0.373482	0.385222	0.396866	0.408383	0.419767	0.431056	0.442232	0.453257	0.464187	0.47502	0.485683	0.496251	0.506726	0.517037	0.527242	0.537355	0.547314	0.557155	0.566905	0.57651	0.585987	0.595374	0.604623
-1.27	0.0296016	0.0442599	0.0588206	0.0732797	0.0876422	0.101909	0.116062	0.130118	0.144076	0.157922	0.17166	0.1853	0.198833	0.212244	0.225556	0.238769	0.251846	0.264822	0.277698	0.290445	0.303077	0.315609	0.328022	0.340303	0.352484	0.36456	0.376484	0.388308	0.400035	0.411605	0.423069	0.434434	0.445654	0.456753	0.467755	0.478622	0.489353	0.499988	0.510499	0.52086	0.531127	0.541279	0.55127	0.561167	0.570959	0.58058	0.590108	0.599537	0.608787
-1.26	0.029871	0.0446618	0.0593514	0.0739393	0.0884293	0.102818	0.117095	0.131273	0.145352	0.15931	0.173165	0.18692	0.200557	0.214079	0.227501	0.240811	0.253992	0.267072	0.280051	0.292883	0.305612	0.318241	0.33073	0.343103	0.355376	0.367517	0.379528	0.391438	0.403229	0.414873	0.426416	0.437851	0.449124	0.460297	0.471372	0.482272	0.493072	0.503774	0.514309	0.524734	0.535062	0.545229	0.555278	0.565232	0.575028	0.584701	0.594281	0.603704	0.613002
-1.25	0.0301446	0.04507	0.0598906	0.0746095	0.0892289	0.103741	0.118144	0.132446	0.146643	0.160719	0.174693	0.188565	0.202307	0.215942	0.229475	0.242883	0.256171	0.269356	0.282423	0.295356	0.308186	0.320907	0.333478	0.345945	0.35831	0.370518	0.382617	0.394613	0.40646	0.418186	0.429811	0.441293	0.452642	0.46389	0.475003	0.485972	0.496841	0.507583	0.51817	0.528659	0.539026	0.54923	0.559337	0.569327	0.579148	0.588874	0.598484	0.607924	0.61727
-1.24	0.0304227	0.0454845	0.0604385	0.0752904	0.0900412	0.104679	0.11921	0.133637	0.147953	0.162151	0.176244	0.19023	0.204085	0.217835	0.23148	0.244986	0.258383	0.271675	0.284831	0.297867	0.310798	0.323599	0.336266	0.348828	0.361269	0.373562	0.38575	0.397825	0.409738	0.421547	0.433253	0.444782	0.456208	0.467532	0.478683	0.489723	0.500662	0.511431	0.522083	0.532636	0.54302	0.553284	0.56345	0.573446	0.583322	0.593101	0.602707	0.612196	0.62159
-1.23	0.0307053	0.0459046	0.0609952	0.0759822	0.0908666	0.105632	0.120292	0.134848	0.149283	0.163605	0.177821	0.191917	0.20589	0.219756	0.233508	0.247122	0.260629	0.274029	0.287276	0.300416	0.313449	0.326331	0.339096	0.351754	0.364266	0.37665	0.388929	0.401064	0.413063	0.424957	0.436712	0.448321	0.459826	0.471197	0.482413	0.493526	0.504509	0.51533	0.526049	0.536641	0.547066	0.557391	0.567588	0.577618	0.587549	0.597348	0.606983	0.616522	0.625921
-1.22	0.0309926	0.0463314	0.061561	0.0766853	0.0917025	0.106601	0.121392	0.136078	0.150635	0.165082	0.179422	0.193632	0.207724	0.221708	0.235563	0.249291	0.26291	0.276404	0.289758	0.303003	0.31613	0.329104	0.341968	0.35472	0.367307	0.379784	0.392154	0.404351	0.416437	0.428415	0.440221	0.451911	0.463494	0.474905	0.486196	0.497381	0.508393	0.519283	0.53007	0.540679	0.551167	0.561554	0.571758	0.581845	0.591831	0.601628	0.611314	0.620903	0.630289
-1.21	0.0312846	0.0467654	0.0621362	0.0774	0.0925514	0.107585	0.12251	0.137323	0.152008	0.166583	0.181048	0.195373	0.209586	0.22369	0.237651	0.251494	0.265226	0.278816	0.292279	0.305631	0.318843	0.331919	0.344884	0.357711	0.370394	0.382965	0.395403	0.407686	0.419859	0.431901	0.443781	0.455552	0.467192	0.478666	0.490032	0.501266	0.512332	0.523291	0.534116	0.544772	0.555323	0.565736	0.575983	0.586127	0.596123	0.605962	0.615701	0.625279	0.634712
-1.2	0.0315815	0.0472065	0.0627208	0.0781264	0.0934144	0.108586	0.123647	0.138588	0.153404	0.168108	0.182693	0.197142	0.211479	0.225699	0.239772	0.253731	0.267578	0.281265	0.294838	0.308299	0.321598	0.334777	0.347844	0.360748	0.373527	0.386194	0.398697	0.41107	0.423332	0.435428	0.447392	0.459245	0.470929	0.48248	0.493922	0.505189	0.516325	0.527354	0.5382	0.548921	0.559536	0.569958	0.580264	0.590466	0.600461	0.610353	0.620128	0.62971	0.63919
-1.19	0.0318832	0.0476551	0.0633153	0.078865	0.0942916	0.109603	0.124802	0.139873	0.154822	0.169658	0.184364	0.19894	0.213402	0.227734	0.241927	0.256004	0.269953	0.283753	0.297438	0.310995	0.324395	0.337679	0.350838	0.36383	0.376708	0.38946	0.40204	0.414505	0.426845	0.439007	0.451056	0.462977	0.474719	0.486349	0.497847	0.509166	0.520374	0.531444	0.54234	0.553127	0.563765	0.574237	0.584602	0.594805	0.604856	0.614801	0.624567	0.634197	0.643726
-1.18	0.0321892	0.0481112	0.0639197	0.0796152	0.0951835	0.110637	0.125976	0.141179	0.156264	0.171233	0.186062	0.200767	0.215356	0.229801	0.244116	0.258314	0.272365	0.286281	0.300079	0.313728	0.327236	0.340627	0.353866	0.36696	0.379937	0.392759	0.405433	0.417991	0.430389	0.442639	0.454774	0.466742	0.478565	0.490273	0.501807	0.5132	0.524481	0.535574	0.546537	0.55739	0.56804	0.578574	0.58899	0.599203	0.609308	0.619277	0.629062	0.638742	0.648263
-1.17	0.0325003	0.0485751	0.0645344	0.0803759	0.0960905	0.111688	0.127166	0.142507	0.15773	0.172833	0.187789	0.202625	0.217342	0.231902	0.246341	0.260661	0.274816	0.288848	0.302761	0.316504	0.330122	0.34362	0.356942	0.370138	0.383216	0.396109	0.408878	0.42153	0.433987	0.446325	0.458541	0.470562	0.482466	0.49424	0.505823	0.517291	0.528617	0.539762	0.550793	0.561668	0.572375	0.58297	0.593389	0.603659	0.61382	0.623781	0.633616	0.643337	0.652847
-1.16	0.0328169	0.0490469	0.0651597	0.0811496	0.0970129	0.112757	0.128375	0.143858	0.15922	0.174453	0.189544	0.204513	0.21935	0.234037	0.248602	0.263033	0.277306	0.291457	0.305472	0.319324	0.333053	0.346643	0.360065	0.373366	0.386522	0.399509	0.412376	0.425091	0.437639	0.450066	0.462333	0.474438	0.486425	0.498237	0.509898	0.521441	0.532794	0.544009	0.555109	0.565998	0.576768	0.587409	0.597848	0.608175	0.618347	0.628343	0.63823	0.647933	0.657489
-1.15	0.0331389	0.049527	0.0657957	0.0819366	0.0979511	0.113845	0.129604	0.145231	0.160736	0.176101	0.191328	0.206432	0.221391	0.236207	0.2509	0.265442	0.279837	0.294109	0.308223	0.322189	0.336031	0.349708	0.363238	0.376644	0.389876	0.402963	0.415927	0.428705	0.441346	0.453864	0.466182	0.478372	0.490434	0.502293	0.514031	0.525626	0.53703	0.548316	0.559438	0.570389	0.581223	0.591869	0.602367	0.612752	0.622917	0.632966	0.642876	0.652588	0.662192
-1.14	0.0334666	0.0500154	0.0664429	0.0827373	0.0989055	0.114951	0.130854	0.146628	0.162277	0.177776	0.193143	0.208384	0.223466	0.238414	0.253236	0.26789	0.28241	0.296803	0.311018	0.325101	0.339057	0.352823	0.366461	0.379967	0.393282	0.40647	0.419516	0.432376	0.445109	0.457688	0.470088	0.482365	0.494469	0.506408	0.518226	0.52985	0.541327	0.552685	0.563824	0.574841	0.585716	0.59639	0.606948	0.617333	0.627548	0.637651	0.647544	0.657305	0.666935
-1.13	0.0338001	0.0505124	0.0671006	0.0835519	0.0998766	0.116075	0.132126	0.148049	0.163842	0.17948	0.194988	0.210364	0.225576	0.240658	0.255603	0.270379	0.285025	0.299528	0.313859	0.32806	0.342109	0.355987	0.369736	0.383322	0.396742	0.410033	0.423147	0.436103	0.448931	0.461565	0.474054	0.486418	0.498564	0.510585	0.52246	0.534135	0.545687	0.557068	0.568272	0.579356	0.590238	0.600974	0.611585	0.621972	0.632242	0.642351	0.652273	0.662083	0.671687
-1.12	0.0341395	0.0510183	0.0677684	0.084381	0.100865	0.117215	0.13342	0.149494	0.16543	0.181213	0.196865	0.212372	0.227722	0.24294	0.258004	0.27291	0.287684	0.302294	0.316746	0.331067	0.345211	0.359203	0.373064	0.386732	0.400257	0.41365	0.426834	0.439888	0.452793	0.465501	0.47808	0.490491	0.502721	0.514824	0.526732	0.538483	0.55011	0.56151	0.572784	0.583905	0.594824	0.605621	0.61623	0.626674	0.636999	0.647092	0.657065	0.666879	0.6765
-1.11	0.0344851	0.0515333	0.068448	0.0852248	0.101871	0.118376	0.134737	0.150965	0.167045	0.182977	0.198775	0.214414	0.229904	0.24526	0.260446	0.275483	0.290387	0.305105	0.319682	0.334121	0.348364	0.362471	0.376429	0.390196	0.403828	0.417294	0.430579	0.443732	0.456697	0.469498	0.482169	0.494625	0.50694	0.51911	0.531067	0.542895	0.554548	0.566017	0.57736	0.588491	0.599474	0.610317	0.620939	0.63144	0.641757	0.651898	0.661921	0.67171	0.681376
-1.1	0.0348369	0.0520576	0.06914	0.0860838	0.102894	0.119557	0.136077	0.152462	0.168688	0.184771	0.200718	0.216492	0.232125	0.247618	0.262929	0.278101	0.293124	0.307964	0.322666	0.337207	0.351569	0.365793	0.379838	0.393716	0.407457	0.420997	0.434384	0.447632	0.460663	0.473558	0.486289	0.498822	0.511223	0.52343	0.535466	0.547373	0.559048	0.570589	0.581969	0.593143	0.60419	0.615033	0.625714	0.636261	0.646575	0.656768	0.666775	0.676604	0.686315
-1.09	0.0351952	0.0525914	0.0698445	0.0869583	0.103936	0.120759	0.137441	0.153985	0.170361	0.186597	0.202688	0.218606	0.234384	0.250006	0.265455	0.280763	0.295902	0.310872	0.325702	0.340344	0.354827	0.36917	0.383304	0.397294	0.411128	0.424759	0.43825	0.451563	0.46469	0.477681	0.490462	0.503085	0.515563	0.527815	0.539932	0.55187	0.563615	0.575229	0.58662	0.597861	0.608948	0.619815	0.630555	0.641091	0.651459	0.66169	0.671687	0.681563	0.69124
-1.08	0.0355601	0.0531351	0.0705619	0.0878489	0.104995	0.121983	0.13883	0.155529	0.172063	0.188456	0.20469	0.220757	0.236682	0.252435	0.268025	0.283471	0.298727	0.313829	0.328784	0.343534	0.35814	0.37258	0.386827	0.40093	0.414845	0.428582	0.442179	0.455556	0.468782	0.481849	0.494701	0.507413	0.519932	0.532267	0.544466	0.55643	0.56825	0.5799	0.59134	0.602648	0.613736	0.624664	0.635439	0.645988	0.65641	0.666619	0.676664	0.68656	0.69623
-1.07	0.0359318	0.0536872	0.0712927	0.0887559	0.106072	0.12323	0.140244	0.157101	0.173797	0.190348	0.206727	0.222947	0.239022	0.254907	0.27064	0.286219	0.301602	0.316837	0.331902	0.346778	0.361509	0.376044	0.390408	0.404627	0.418622	0.432468	0.446145	0.459614	0.47294	0.486062	0.499006	0.511808	0.524368	0.536787	0.549024	0.561057	0.572954	0.584619	0.596128	0.60747	0.618593	0.629583	0.640348	0.650953	0.661395	0.671615	0.681709	0.691572	0.701285
-1.06	0.0363105	0.0542495	0.072037	0.0896797	0.107168	0.124499	0.141685	0.158702	0.175562	0.192274	0.208801	0.225176	0.241394	0.257423	0.273301	0.289005	0.304526	0.319898	0.335073	0.350078	0.364934	0.379567	0.39405	0.408357	0.422462	0.436418	0.450165	0.463737	0.477158	0.490341	0.503379	0.516226	0.528873	0.541378	0.553644	0.565756	0.57769	0.589407	0.600987	0.612333	0.623519	0.634533	0.645326	0.655987	0.666408	0.676679	0.686768	0.69665	0.706407
-1.05	0.0366964	0.0548224	0.0727955	0.090621	0.108285	0.125793	0.143151	0.160332	0.177359	0.194228	0.210913	0.227446	0.243805	0.259984	0.27601	0.291841	0.307502	0.323009	0.338299	0.353436	0.368393	0.383149	0.397754	0.412147	0.426365	0.440425	0.454252	0.467928	0.481408	0.494689	0.507823	0.520713	0.533449	0.546	0.558334	0.570525	0.582477	0.594268	0.605878	0.617267	0.628518	0.639523	0.650375	0.661038	0.671491	0.681813	0.691869	0.701796	0.711512
-1.04	0.0370897	0.0554063	0.0735684	0.0915801	0.109423	0.12711	0.144641	0.161993	0.17919	0.196216	0.213064	0.229757	0.246259	0.262591	0.278765	0.294727	0.310531	0.326156	0.341582	0.356851	0.371911	0.386793	0.401513	0.416001	0.430335	0.444471	0.458405	0.472188	0.485728	0.499107	0.512299	0.525272	0.538097	0.55068	0.563097	0.57533	0.587337	0.599201	0.610817	0.622273	0.633538	0.644585	0.655496	0.666139	0.676645	0.686937	0.697039	0.706981	0.716683
-1.03	0.0374906	0.0560015	0.0743561	0.0925557	0.110583	0.128453	0.146157	0.163685	0.181055	0.198241	0.215255	0.232111	0.248758	0.265245	0.281555	0.297665	0.313615	0.32936	0.344923	0.360322	0.375491	0.3905	0.405313	0.419921	0.434372	0.448584	0.462629	0.476485	0.490118	0.503598	0.516838	0.529904	0.542784	0.555434	0.567934	0.580188	0.592272	0.604164	0.615831	0.627354	0.638612	0.649721	0.660617	0.671312	0.681847	0.69213	0.70228	0.712179	0.721923
-1.02	0.0378994	0.0566083	0.0751591	0.0935484	0.111765	0.129821	0.147702	0.165409	0.182955	0.200304	0.217487	0.234495	0.251304	0.267949	0.284396	0.300656	0.316754	0.33262	0.348323	0.363833	0.379134	0.394273	0.409179	0.423909	0.438452	0.452768	0.466923	0.480845	0.494582	0.508136	0.521451	0.53461	0.547527	0.560263	0.57281	0.585121	0.597282	0.609182	0.620919	0.632447	0.643761	0.654917	0.665808	0.676559	0.687064	0.697396	0.70753	0.717448	0.727211
-1.01	0.038315	0.0572269	0.0759779	0.0945604	0.11297	0.131216	0.149277	0.167166	0.184886	0.202406	0.21976	0.236924	0.253896	0.270703	0.287289	0.303702	0.319928	0.33594	0.351785	0.367406	0.382841	0.398094	0.413112	0.427965	0.442592	0.457022	0.471274	0.485277	0.499119	0.512727	0.526139	0.539367	0.552346	0.56517	0.57774	0.590131	0.602319	0.614277	0.626084	0.637609	0.648986	0.660126	0.671075	0.681833	0.692354	0.70273	0.712827	0.722788	0.732498
-1	0.0387389	0.0578579	0.0768128	0.0955924	0.114198	0.132638	0.150882	0.168957	0.18685	0.204548	0.222077	0.239399	0.256538	0.273497	0.290236	0.306805	0.323161	0.33932	0.355303	0.371044	0.386615	0.401969	0.417115	0.432088	0.446803	0.46135	0.475673	0.489785	0.50372	0.517394	0.530904	0.544173	0.557243	0.57012	0.582748	0.59522	0.607419	0.61945	0.631256	0.642847	0.654259	0.665412	0.676418	0.687146	0.697719	0.708055	0.718197	0.728141	0.736072
-0.99	0.0391713	0.0585016	0.0776645	0.0966449	0.115451	0.134082	0.152519	0.170783	0.188852	0.206732	0.224437	0.241921	0.25923	0.276338	0.293238	0.309966	0.326454	0.342762	0.358865	0.374748	0.390457	0.405913	0.421189	0.436251	0.451087	0.465753	0.480147	0.49437	0.508364	0.522139	0.535732	0.549058	0.56222	0.575124	0.587836	0.600337	0.612599	0.624695	0.636507	0.648165	0.659562	0.670775	0.681767	0.692537	0.703125	0.713454	0.723639	0.733532	0.73283
-0.98	0.0396125	0.0591582	0.0785333	0.0977185	0.116729	0.135555	0.154188	0.172645	0.190894	0.208958	0.226832	0.244492	0.261973	0.279233	0.296298	0.313169	0.329808	0.346269	0.362493	0.378519	0.394345	0.409928	0.425335	0.440488	0.455447	0.470193	0.484699	0.499033	0.513086	0.526964	0.540603	0.554024	0.567248	0.580209	0.593006	0.60552	0.617859	0.629957	0.641838	0.653519	0.664945	0.676209	0.687182	0.698004	0.708553	0.718929	0.729063	0.733992	0.729491
-0.97	0.0400627	0.0598283	0.0794169	0.0988138	0.118033	0.137058	0.15589	0.174542	0.192976	0.211228	0.229273	0.247112	0.264768	0.282183	0.299415	0.316428	0.333225	0.349835	0.366189	0.38236	0.398296	0.414016	0.429538	0.444801	0.459885	0.474708	0.48933	0.503731	0.517888	0.531866	0.545555	0.559072	0.572328	0.585377	0.598206	0.610787	0.623187	0.635301	0.647252	0.65892	0.670409	0.681648	0.692676	0.703487	0.714058	0.724443	0.734561	0.730695	0.726096
-0.96	0.0405223	0.0605123	0.0803186	0.0999317	0.119363	0.138591	0.157627	0.17647	0.195099	0.213543	0.231763	0.249785	0.267603	0.285191	0.302593	0.31975	0.336708	0.353449	0.369953	0.386273	0.40232	0.418179	0.433799	0.449191	0.464382	0.479303	0.494043	0.508508	0.522774	0.536802	0.550591	0.564182	0.577492	0.59063	0.603476	0.616138	0.628542	0.640728	0.652692	0.664404	0.675927	0.687167	0.69825	0.709023	0.719643	0.729976	0.73192	0.727284	0.722673
-0.95	0.0409915	0.0612105	0.081239	0.101073	0.120721	0.140155	0.1594	0.178438	0.197266	0.215904	0.234302	0.25251	0.270493	0.288258	0.305824	0.323136	0.340257	0.35713	0.373789	0.39023	0.406419	0.422419	0.438138	0.453662	0.468937	0.48398	0.498811	0.513369	0.527744	0.541823	0.555713	0.56934	0.582742	0.595917	0.608832	0.621554	0.633982	0.646241	0.658194	0.669971	0.681471	0.692769	0.703815	0.714639	0.725234	0.733195	0.728537	0.723845	0.719177
-0.94	0.0414707	0.0619235	0.0821788	0.102237	0.122102	0.141752	0.161209	0.180446	0.199476	0.218301	0.236893	0.25529	0.273441	0.291386	0.309106	0.326588	0.343873	0.360883	0.377698	0.39426	0.410595	0.426708	0.442557	0.458214	0.473575	0.488741	0.503643	0.518315	0.532755	0.546931	0.560908	0.574585	0.588081	0.601276	0.614276	0.627005	0.639509	0.651771	0.663782	0.675578	0.687099	0.698428	0.709463	0.720328	0.730881	0.729854	0.725081	0.720376	0.715594
-0.93	0.0419601	0.0626517	0.0831385	0.103427	0.123512	0.143382	0.163055	0.182495	0.201733	0.220747	0.239536	0.25812	0.276448	0.294575	0.312453	0.330107	0.347535	0.364708	0.381682	0.398366	0.41485	0.43107	0.447058	0.462811	0.478297	0.49358	0.508561	0.523349	0.537845	0.552127	0.566145	0.579919	0.593459	0.606725	0.619786	0.632544	0.645125	0.657379	0.669459	0.681232	0.692813	0.704107	0.715194	0.72601	0.731182	0.726385	0.721595	0.716785	0.71198
-0.92	0.0424601	0.0633955	0.0841187	0.104642	0.124951	0.145046	0.164935	0.184587	0.204036	0.223244	0.242233	0.260998	0.279516	0.29783	0.315866	0.333697	0.35127	0.368608	0.385713	0.402551	0.419184	0.435515	0.451643	0.467489	0.483106	0.498467	0.513568	0.528443	0.543025	0.557411	0.571473	0.585345	0.59891	0.612265	0.625336	0.638175	0.650751	0.663076	0.675159	0.686973	0.698562	0.709871	0.720968	0.731776	0.727759	0.722881	0.718043	0.713152	0.708298
-0.91	0.0429711	0.0641538	0.0851202	0.105883	0.126422	0.146746	0.166852	0.186723	0.206387	0.225793	0.244987	0.263934	0.282646	0.30113	0.319349	0.337359	0.355079	0.372586	0.389822	0.406818	0.423567	0.440044	0.456302	0.472255	0.488005	0.503444	0.518667	0.533603	0.548298	0.56273	0.576894	0.59082	0.604454	0.617873	0.630978	0.643889	0.656468	0.668865	0.680926	0.692804	0.704359	0.715722	0.726771	0.729179	0.724238	0.719346	0.71439	0.709487	0.704516
-0.9	0.0434933	0.0649282	0.0861437	0.107151	0.127924	0.148483	0.16881	0.188905	0.208778	0.228395	0.247798	0.266932	0.285842	0.304497	0.322903	0.341072	0.358964	0.376642	0.394012	0.411168	0.428034	0.444661	0.46102	0.477112	0.492959	0.508512	0.523846	0.538857	0.553666	0.568143	0.582411	0.596366	0.610094	0.623526	0.636715	0.649624	0.662278	0.674664	0.686786	0.698649	0.710244	0.721587	0.730636	0.725668	0.720685	0.715697	0.710704	0.705699	0.700702
-0.89	0.0440273	0.0657198	0.0871898	0.108445	0.12946	0.150258	0.170811	0.191134	0.211219	0.231053	0.250661	0.269993	0.289104	0.307934	0.326529	0.344858	0.362928	0.38075	0.398286	0.415595	0.43259	0.449367	0.465828	0.48206	0.497993	0.513676	0.529078	0.544208	0.559076	0.573652	0.587985	0.602008	0.615804	0.629275	0.642533	0.655454	0.668175	0.68055	0.692734	0.704568	0.716216	0.727516	0.727175	0.722096	0.717078	0.711991	0.706951	0.701862	0.696803
-0.88	0.0445732	0.0665292	0.0882593	0.109765	0.131029	0.152072	0.172855	0.193412	0.213713	0.233768	0.253577	0.273119	0.292427	0.311443	0.330232	0.348722	0.366973	0.38494	0.402645	0.420082	0.437235	0.454136	0.47073	0.487093	0.503123	0.518936	0.534407	0.549657	0.564576	0.579262	0.593629	0.60775	0.621564	0.635123	0.648383	0.661382	0.674088	0.686533	0.698686	0.710581	0.722183	0.728703	0.723584	0.718491	0.71335	0.70825	0.703089	0.69799	0.692813
-0.87	0.0451317	0.0673571	0.0893531	0.111115	0.132634	0.153921	0.174945	0.195739	0.216261	0.236542	0.256556	0.276311	0.295808	0.315025	0.333998	0.352666	0.371102	0.389215	0.407094	0.424659	0.441972	0.458986	0.475728	0.492184	0.508351	0.524246	0.539836	0.555167	0.570177	0.584942	0.599373	0.613569	0.627424	0.64105	0.654331	0.667388	0.680099	0.692586	0.704733	0.716653	0.728242	0.725153	0.719959	0.714785	0.709587	0.704388	0.699193	0.693975	0.688789
-0.86	0.0457031	0.068204	0.0904719	0.112496	0.134275	0.155809	0.177081	0.198115	0.218865	0.239378	0.2596	0.279573	0.299262	0.318685	0.337832	0.356692	0.37529	0.393579	0.411619	0.429329	0.446806	0.463931	0.480824	0.497375	0.51368	0.529651	0.545367	0.560756	0.575882	0.590686	0.605221	0.619439	0.633387	0.647018	0.660381	0.673425	0.686209	0.698668	0.710878	0.722753	0.726782	0.721508	0.716299	0.711	0.705762	0.700467	0.695206	0.689923	0.684642
-0.85	0.0462879	0.0690706	0.0916166	0.113908	0.135953	0.157741	0.179266	0.200537	0.221527	0.24227	0.26271	0.282907	0.302791	0.322423	0.341748	0.360805	0.379561	0.398034	0.416214	0.434095	0.451694	0.468976	0.485987	0.502667	0.519085	0.53516	0.550982	0.566451	0.581672	0.596535	0.611155	0.625414	0.63943	0.653089	0.666502	0.679565	0.692375	0.704849	0.717057	0.728447	0.723141	0.717827	0.712491	0.707178	0.701816	0.69651	0.691126	0.685798	0.680434
-0.84	0.0468852	0.0699575	0.0927881	0.115354	0.13767	0.159716	0.181501	0.203014	0.22425	0.245218	0.26589	0.286301	0.306397	0.326241	0.345748	0.365005	0.383923	0.402582	0.420905	0.438959	0.456681	0.474123	0.491238	0.508065	0.524567	0.540776	0.556662	0.572253	0.58752	0.602493	0.617139	0.631496	0.645521	0.659267	0.672669	0.685809	0.698592	0.711132	0.723296	0.724861	0.719439	0.714066	0.708646	0.703242	0.697832	0.692403	0.687009	0.681559	0.676161
-0.83	0.0474965	0.0708657	0.0939865	0.116833	0.139428	0.161738	0.183788	0.205548	0.227035	0.248232	0.269142	0.289764	0.310083	0.330119	0.349835	0.369275	0.388378	0.407212	0.425695	0.443915	0.461771	0.479371	0.496594	0.513568	0.530157	0.546499	0.562452	0.578159	0.593478	0.608546	0.623232	0.637662	0.651719	0.665509	0.678944	0.692094	0.704913	0.717426	0.726609	0.721139	0.7157	0.710197	0.70475	0.699231	0.693755	0.688256	0.682755	0.677282	0.671763
-0.82	0.0481226	0.0717957	0.0952106	0.118348	0.141226	0.163807	0.186128	0.20814	0.229884	0.251316	0.272468	0.293305	0.313852	0.334083	0.354013	0.373628	0.39293	0.411919	0.430587	0.448941	0.466967	0.48468	0.50206	0.519126	0.535858	0.552272	0.568355	0.584113	0.599548	0.614649	0.629439	0.64388	0.65803	0.671812	0.685328	0.698452	0.711328	0.723811	0.72293	0.717378	0.711834	0.706288	0.700712	0.695181	0.689578	0.684026	0.678446	0.672871	0.667328
-0.81	0.048764	0.0727484	0.0964643	0.119899	0.143061	0.165926	0.188518	0.210794	0.2328	0.25447	0.27587	0.296927	0.317706	0.338137	0.358284	0.378077	0.397582	0.416728	0.435583	0.454074	0.472272	0.4901	0.507639	0.524798	0.541674	0.55816	0.574374	0.590183	0.605728	0.620866	0.635733	0.650212	0.664401	0.678227	0.691739	0.70492	0.717756	0.724787	0.719148	0.713562	0.707901	0.702278	0.696634	0.69098	0.685361	0.679683	0.674052	0.6684	0.66275
-0.8	0.0494213	0.0737246	0.0977489	0.121488	0.144941	0.168095	0.19096	0.21351	0.235769	0.257699	0.279338	0.300632	0.321636	0.342282	0.362638	0.382625	0.402322	0.421642	0.44067	0.459316	0.477667	0.495634	0.5133	0.530586	0.547561	0.564166	0.580446	0.596371	0.611954	0.627201	0.642085	0.656661	0.670846	0.684758	0.698245	0.711462	0.724294	0.721014	0.715324	0.709604	0.703925	0.698171	0.692466	0.686731	0.680997	0.675299	0.669543	0.663831	0.658117
-0.79	0.0500952	0.0747252	0.0990653	0.123116	0.146867	0.170318	0.193461	0.216292	0.23881	0.261005	0.282881	0.304424	0.325644	0.346522	0.367073	0.387276	0.407145	0.426665	0.445842	0.464672	0.483149	0.501285	0.519054	0.536493	0.553549	0.570293	0.586631	0.60268	0.618299	0.633632	0.648556	0.66317	0.677409	0.691303	0.704867	0.718045	0.722982	0.717167	0.711402	0.705602	0.699797	0.694021	0.688184	0.682393	0.676578	0.670761	0.664986	0.659159	0.653366
-0.78	0.0507862	0.0757512	0.100415	0.124785	0.148841	0.172595	0.196024	0.219142	0.241924	0.264389	0.286508	0.308305	0.329745	0.350861	0.371609	0.392033	0.412076	0.4318	0.451128	0.470145	0.488749	0.507054	0.524929	0.542502	0.55966	0.576497	0.59294	0.609036	0.624769	0.640123	0.65515	0.669763	0.68408	0.697965	0.711543	0.724743	0.719112	0.713277	0.707374	0.701517	0.695617	0.689724	0.683859	0.677938	0.672058	0.666173	0.660272	0.654411	0.648532
-0.77	0.0514949	0.0768035	0.101799	0.126497	0.150865	0.17493	0.19865	0.222062	0.245114	0.267856	0.290223	0.312279	0.333944	0.355301	0.376251	0.396889	0.417119	0.437028	0.456531	0.475699	0.494471	0.51289	0.530929	0.548592	0.565898	0.582801	0.599377	0.615515	0.631344	0.646739	0.661803	0.67648	0.690781	0.704748	0.718289	0.721164	0.715198	0.709245	0.7033	0.697306	0.691355	0.685365	0.679381	0.673437	0.66743	0.661461	0.655516	0.649532	0.643586
-0.76	0.0522222	0.0778821	0.103219	0.12825	0.15294	0.17732	0.201342	0.225048	0.248383	0.271396	0.294028	0.316329	0.338243	0.359815	0.381001	0.401831	0.422278	0.442353	0.462056	0.481364	0.500319	0.518853	0.537058	0.554811	0.57224	0.589235	0.605878	0.622124	0.637979	0.653484	0.668552	0.683298	0.697606	0.711568	0.723272	0.717225	0.711221	0.705144	0.699093	0.693049	0.686962	0.680914	0.674844	0.668768	0.66273	0.656661	0.650605	0.644584	0.638545
-0.75	0.0529688	0.0789869	0.104675	0.130045	0.155069	0.179765	0.204102	0.228102	0.251734	0.275016	0.297927	0.320472	0.342646	0.364438	0.385864	0.406888	0.427558	0.447799	0.467706	0.487157	0.506269	0.524947	0.543258	0.561163	0.578667	0.595802	0.612495	0.628851	0.644747	0.660291	0.67543	0.690164	0.704558	0.718485	0.719365	0.713239	0.707092	0.700983	0.694804	0.688654	0.682521	0.676338	0.670192	0.664052	0.657885	0.651753	0.645635	0.639493	0.633385
-0.74	0.0537353	0.0801211	0.106171	0.131886	0.157253	0.182273	0.206934	0.231234	0.25517	0.278728	0.301923	0.324718	0.347157	0.369172	0.390842	0.412065	0.432936	0.453373	0.473434	0.49308	0.512321	0.531176	0.549587	0.567648	0.58523	0.602456	0.619249	0.635638	0.651649	0.667202	0.682406	0.69716	0.711531	0.721596	0.715354	0.70915	0.702913	0.696661	0.690446	0.684176	0.677924	0.671706	0.665434	0.659191	0.652981	0.646736	0.640513	0.634322	0.628131
-0.73	0.0545227	0.0812859	0.107706	0.133777	0.159495	0.184847	0.20984	0.234446	0.258695	0.282533	0.30602	0.32907	0.351763	0.374023	0.395905	0.417366	0.438422	0.459077	0.479294	0.49914	0.518508	0.537512	0.556056	0.574202	0.591933	0.609218	0.626137	0.642564	0.65862	0.67425	0.689445	0.704278	0.718628	0.717587	0.711292	0.704942	0.698627	0.692289	0.685931	0.679608	0.673258	0.666904	0.660583	0.654252	0.647914	0.641608	0.635325	0.629015	0.622737
-0.72	0.0553317	0.0824826	0.109283	0.135719	0.161797	0.187489	0.212822	0.237743	0.262304	0.286437	0.310197	0.333531	0.356469	0.378993	0.401092	0.422796	0.444039	0.464906	0.485292	0.505288	0.524838	0.543954	0.562668	0.580898	0.598748	0.616122	0.633082	0.649632	0.665702	0.681394	0.696621	0.711427	0.719945	0.713498	0.707087	0.700681	0.694219	0.687791	0.681364	0.6749	0.668468	0.662051	0.655596	0.649174	0.642783	0.636367	0.629969	0.623602	0.617265
-0.71	0.0561633	0.0837125	0.110904	0.137714	0.164162	0.190203	0.215875	0.241128	0.265995	0.290442	0.314481	0.338107	0.361295	0.384089	0.406407	0.428336	0.449792	0.470831	0.491431	0.51157	0.531313	0.550542	0.569375	0.587743	0.605659	0.623175	0.640173	0.656776	0.672927	0.688614	0.703909	0.718713	0.71583	0.709355	0.702794	0.696264	0.689758	0.683185	0.676643	0.670131	0.663568	0.65703	0.650522	0.644006	0.637487	0.630998	0.624539	0.618074	0.611622
-0.7	0.0570185	0.0849769	0.11257	0.139764	0.166585	0.192991	0.219006	0.244603	0.269785	0.294554	0.318877	0.342802	0.366244	0.389284	0.411855	0.43399	0.455686	0.4769	0.497707	0.518	0.537871	0.557281	0.576209	0.594726	0.612721	0.630291	0.647414	0.664037	0.68025	0.695979	0.71125	0.718294	0.71166	0.705031	0.698429	0.691766	0.685116	0.678495	0.671838	0.665184	0.658559	0.651941	0.645299	0.638688	0.632106	0.625528	0.618949	0.612401	0.605883
-0.69	0.0578982	0.0862774	0.114279	0.141872	0.169073	0.195856	0.222223	0.248173	0.273677	0.298775	0.323389	0.347591	0.371321	0.394604	0.417442	0.439786	0.461708	0.483118	0.504083	0.524583	0.544581	0.564151	0.583199	0.601793	0.619939	0.637555	0.654743	0.671449	0.687661	0.703449	0.718736	0.714096	0.707397	0.700649	0.693894	0.687165	0.680413	0.673644	0.666903	0.660181	0.653417	0.646683	0.639976	0.633283	0.626575	0.619897	0.613249	0.606629	0.60002
-0.68	0.0588031	0.0876155	0.116036	0.14404	0.171632	0.198802	0.225529	0.251842	0.277675	0.303087	0.328023	0.352504	0.376532	0.400061	0.423154	0.445729	0.467845	0.489489	0.510614	0.531295	0.551449	0.571127	0.59035	0.609018	0.627242	0.644978	0.662191	0.678962	0.695227	0.710993	0.716672	0.70984	0.702982	0.696148	0.6893	0.682418	0.675563	0.668731	0.661849	0.654992	0.648161	0.641349	0.634511	0.627703	0.620923	0.614171	0.607429	0.600697	0.593997
-0.67	0.0597329	0.0889929	0.117844	0.146271	0.174264	0.201831	0.228929	0.255597	0.281784	0.307515	0.332782	0.357549	0.381868	0.405661	0.428986	0.451825	0.474137	0.49599	0.517305	0.538129	0.558482	0.578267	0.597588	0.616409	0.634687	0.652503	0.669801	0.686575	0.70289	0.718691	0.712386	0.705452	0.698506	0.691515	0.684547	0.677601	0.670605	0.663626	0.656671	0.649737	0.642769	0.635829	0.628916	0.62203	0.615152	0.608281	0.601442	0.594634	0.587856
-0.66	0.0606905	0.0904113	0.119706	0.148568	0.176972	0.204942	0.232426	0.259456	0.286009	0.312067	0.337667	0.362731	0.387322	0.411411	0.434971	0.458057	0.48059	0.502622	0.524164	0.545129	0.565613	0.585577	0.604985	0.62391	0.642301	0.660149	0.677517	0.694352	0.710649	0.715081	0.708038	0.70094	0.693864	0.686806	0.679694	0.672594	0.665517	0.658459	0.651359	0.644287	0.637241	0.630219	0.623201	0.61619	0.609209	0.602257	0.595336	0.588445	0.581585
-0.65	0.0616773	0.0918725	0.121623	0.150932	0.179761	0.208136	0.236024	0.263425	0.290354	0.316747	0.342662	0.368056	0.392924	0.417306	0.441115	0.464419	0.48721	0.509422	0.531134	0.552303	0.572908	0.593012	0.612556	0.631545	0.650034	0.667966	0.685343	0.702223	0.7179	0.710702	0.70352	0.696355	0.689125	0.681907	0.674709	0.667523	0.660295	0.653091	0.64591	0.638753	0.63159	0.624436	0.617311	0.610215	0.603148	0.596109	0.589098	0.582104	0.575145
-0.64	0.0626946	0.0933787	0.123598	0.153363	0.182633	0.211426	0.239728	0.26751	0.294805	0.32156	0.347798	0.37353	0.398681	0.423324	0.447424	0.47095	0.49396	0.516397	0.538269	0.559621	0.580383	0.600586	0.620267	0.639359	0.657889	0.675898	0.693343	0.710208	0.713524	0.706256	0.698906	0.691574	0.684258	0.676942	0.669585	0.662251	0.654937	0.647644	0.640332	0.633035	0.625765	0.618522	0.611305	0.604117	0.59694	0.589791	0.582676	0.575598	0.568557
-0.63	0.0637438	0.0949317	0.125635	0.155865	0.185592	0.214814	0.243543	0.271716	0.299381	0.326513	0.35308	0.379125	0.404599	0.429507	0.453884	0.477656	0.500867	0.52354	0.545588	0.567077	0.588024	0.608345	0.628101	0.647315	0.665924	0.68395	0.701436	0.7165	0.709045	0.701603	0.694173	0.686724	0.679243	0.67178	0.664334	0.656904	0.64944	0.641999	0.634583	0.627192	0.619826	0.612476	0.605136	0.597829	0.590555	0.583316	0.576112	0.568946	0.561819
-0.62	0.0648264	0.0965333	0.127736	0.158445	0.188643	0.218306	0.247455	0.276048	0.304092	0.331604	0.358515	0.384874	0.410684	0.435863	0.460487	0.484544	0.507959	0.530811	0.553096	0.574723	0.595783	0.616279	0.636125	0.655389	0.674089	0.692186	0.709663	0.712003	0.704465	0.69688	0.689278	0.681689	0.674115	0.666532	0.658927	0.651344	0.643783	0.636242	0.628724	0.621201	0.613702	0.606234	0.598798	0.591394	0.584025	0.576692	0.569396	0.562139	0.554925
-0.61	0.0659441	0.0981825	0.129903	0.161106	0.19179	0.221906	0.251486	0.280512	0.308944	0.336821	0.364111	0.390791	0.4169	0.442399	0.467273	0.491566	0.515243	0.538276	0.560722	0.582566	0.603739	0.624322	0.644318	0.663656	0.682379	0.700518	0.715142	0.707418	0.699701	0.691992	0.684291	0.67655	0.668809	0.661085	0.653378	0.645689	0.637999	0.630314	0.622655	0.615024	0.607423	0.599852	0.592314	0.584809	0.57734	0.569908	0.562517	0.555169	0.547866
-0.6	0.0670985	0.0998855	0.132141	0.163853	0.195026	0.22562	0.255644	0.285105	0.313945	0.342196	0.369865	0.396881	0.423292	0.449105	0.474251	0.498773	0.522687	0.545942	0.568544	0.590532	0.611897	0.632567	0.652623	0.672068	0.690866	0.709001	0.710521	0.702698	0.69486	0.686974	0.679099	0.671236	0.663385	0.655541	0.647675	0.639832	0.632013	0.624218	0.61645	0.608709	0.600998	0.593317	0.585671	0.57806	0.570488	0.562956	0.555469	0.548028	0.540638
-0.59	0.0682916	0.101645	0.134453	0.166689	0.198364	0.229453	0.259933	0.289826	0.319101	0.347736	0.375761	0.403153	0.429872	0.455966	0.48143	0.506182	0.5303	0.553783	0.576575	0.598693	0.620172	0.641012	0.661134	0.680612	0.699454	0.713819	0.705823	0.697813	0.68981	0.681812	0.673821	0.665793	0.657775	0.649775	0.641795	0.633835	0.625898	0.617984	0.610092	0.60222	0.594385	0.586587	0.57883	0.571116	0.563447	0.555827	0.548243	0.540712	0.533235
-0.58	0.0695253	0.103464	0.136842	0.16962	0.201812	0.23341	0.26436	0.294696	0.324413	0.353447	0.381838	0.409589	0.436648	0.463027	0.488752	0.513803	0.538127	0.561786	0.584782	0.60707	0.628649	0.649563	0.669812	0.689364	0.708209	0.709082	0.700955	0.692828	0.68466	0.676482	0.668315	0.66016	0.652019	0.643894	0.635785	0.627673	0.61959	0.611537	0.603516	0.595531	0.587583	0.579675	0.571811	0.563993	0.556225	0.54851	0.540835	0.533214	0.525655
-0.57	0.0708017	0.105345	0.139306	0.172649	0.205374	0.237481	0.268932	0.299724	0.329868	0.359339	0.388103	0.416199	0.443621	0.470299	0.496284	0.521582	0.546175	0.570012	0.593156	0.615606	0.637349	0.658333	0.678625	0.698228	0.712549	0.704262	0.695943	0.687626	0.679313	0.671006	0.662707	0.654398	0.64609	0.637803	0.62954	0.621303	0.613095	0.604918	0.596775	0.58867	0.580605	0.572584	0.564611	0.556688	0.54882	0.541011	0.533239	0.525532	0.517895
-0.56	0.0721231	0.107292	0.141853	0.175782	0.209058	0.241688	0.273656	0.304917	0.3355	0.3654	0.394567	0.423014	0.450757	0.477791	0.50404	0.529571	0.554382	0.57847	0.601761	0.624329	0.646173	0.667296	0.687661	0.707274	0.707688	0.69924	0.690786	0.682331	0.673837	0.665347	0.656871	0.64841	0.639967	0.631544	0.623146	0.614774	0.606433	0.598125	0.589855	0.581625	0.57344	0.565304	0.55722	0.549192	0.541226	0.533313	0.525451	0.517664	0.509944
-0.55	0.0734919	0.109308	0.144491	0.179025	0.212869	0.246038	0.278523	0.310283	0.341317	0.371636	0.401235	0.430045	0.458115	0.485444	0.512029	0.537795	0.562809	0.58707	0.610577	0.633289	0.655218	0.676395	0.696822	0.711339	0.702738	0.694089	0.685439	0.676792	0.668149	0.659515	0.650892	0.642284	0.633694	0.625123	0.616573	0.608056	0.599577	0.591139	0.582741	0.574384	0.566076	0.557824	0.54963	0.541499	0.533437	0.525417	0.517472	0.509605	0.501791
-0.54	0.0749106	0.111397	0.147222	0.182374	0.216813	0.250538	0.283548	0.31583	0.347328	0.378077	0.408072	0.4373	0.465704	0.493331	0.520181	0.54625	0.571483	0.595914	0.619558	0.642415	0.664487	0.685733	0.706179	0.706346	0.697553	0.688752	0.679948	0.671144	0.662327	0.653511	0.644711	0.635932	0.627179	0.618453	0.609761	0.601106	0.592491	0.583922	0.575402	0.566935	0.558505	0.550136	0.541834	0.533603	0.52543	0.517321	0.509299	0.501329	0.49345
-0.53	0.0763816	0.113564	0.150054	0.18584	0.220899	0.255198	0.288747	0.321539	0.353544	0.384734	0.415134	0.444738	0.473535	0.501467	0.528584	0.554884	0.580365	0.605015	0.628793	0.651751	0.673891	0.695214	0.710196	0.70125	0.692254	0.683249	0.674246	0.665247	0.656257	0.647281	0.638323	0.629387	0.620478	0.6116	0.602759	0.593959	0.585204	0.5765	0.567852	0.559264	0.550716	0.542234	0.533827	0.525495	0.517214	0.509025	0.500898	0.492862	0.484899
-0.52	0.0779053	0.115811	0.15299	0.189433	0.225126	0.260025	0.294132	0.327444	0.359951	0.391617	0.422432	0.452413	0.481553	0.509849	0.537249	0.563782	0.589459	0.614279	0.638242	0.66135	0.683552	0.704904	0.705059	0.695897	0.686726	0.677549	0.668372	0.659199	0.650037	0.640889	0.63176	0.622657	0.613584	0.604547	0.59555	0.5866	0.577702	0.568861	0.560083	0.551374	0.542704	0.534112	0.525605	0.517153	0.508791	0.5005	0.492301	0.484176	0.476138
-0.51	0.0794878	0.118144	0.156038	0.193161	0.229498	0.265029	0.29971	0.333559	0.366564	0.398716	0.429979	0.460345	0.48983	0.51843	0.546142	0.572957	0.598829	0.623806	0.647889	0.671079	0.693379	0.709125	0.699793	0.690439	0.681054	0.67167	0.662292	0.652924	0.643574	0.634245	0.624944	0.615677	0.606448	0.597264	0.588118	0.579016	0.569972	0.560994	0.552088	0.543248	0.534462	0.525766	0.517142	0.508598	0.500135	0.491766	0.483474	0.475274	0.467168
-0.5	0.0811325	0.120569	0.159203	0.197031	0.234034	0.270199	0.305494	0.339896	0.373413	0.406035	0.437752	0.468546	0.498383	0.527292	0.555271	0.582316	0.608426	0.633601	0.657818	0.681086	0.703427	0.703834	0.694276	0.684706	0.675131	0.665555	0.655987	0.646432	0.636895	0.627385	0.617906	0.608466	0.59907	0.589726	0.580438	0.571192	0.562003	0.55289	0.543858	0.534882	0.525988	0.517183	0.508448	0.499807	0.491261	0.482794	0.474425	0.466151	0.457972
-0.49	0.0828432	0.123083	0.162493	0.201051	0.238745	0.27556	0.311478	0.346466	0.38051	0.413614	0.44577	0.476969	0.507204	0.536448	0.564696	0.591967	0.618261	0.643578	0.667919	0.691289	0.708136	0.698388	0.68862	0.678841	0.669057	0.659275	0.649502	0.639746	0.630013	0.62031	0.610646	0.601026	0.591458	0.58195	0.572507	0.563118	0.553786	0.544539	0.535377	0.526274	0.517278	0.508345	0.499518	0.490783	0.482136	0.473591	0.465143	0.456799	0.448558
-0.48	0.084624	0.125698	0.165915	0.20523	0.24364	0.281126	0.317672	0.353262	0.387869	0.421468	0.454072	0.485673	0.516262	0.545835	0.574389	0.60192	0.628405	0.65386	0.678297	0.701722	0.702678	0.692693	0.682694	0.67269	0.662688	0.652697	0.642722	0.632774	0.622858	0.612983	0.603143	0.593339	0.583596	0.573922	0.564323	0.554782	0.54531	0.535937	0.526628	0.51742	0.508292	0.499269	0.490338	0.481503	0.472775	0.464146	0.455629	0.447215	0.438913
-0.47	0.0864791	0.128422	0.169466	0.209579	0.248731	0.286912	0.324106	0.360295	0.395466	0.429605	0.462676	0.494686	0.525635	0.555519	0.584335	0.612081	0.638757	0.664364	0.688908	0.707238	0.697039	0.68682	0.676589	0.666356	0.656128	0.645914	0.635723	0.625564	0.615445	0.605374	0.59536	0.585389	0.575469	0.565628	0.555876	0.546177	0.536571	0.527056	0.517624	0.508291	0.499065	0.489926	0.480896	0.471976	0.463159	0.454458	0.445869	0.437396	0.429083
-0.46	0.0884134	0.13126	0.173163	0.214098	0.254028	0.29293	0.330793	0.3676	0.403337	0.43799	0.471547	0.504	0.53534	0.565538	0.594617	0.622576	0.649417	0.675142	0.699756	0.701599	0.691151	0.680689	0.670224	0.659763	0.649318	0.638896	0.628485	0.618106	0.607776	0.597504	0.587298	0.577158	0.567061	0.557058	0.547146	0.537294	0.527562	0.517896	0.508348	0.4989	0.489551	0.480316	0.471196	0.462182	0.453291	0.444519	0.435865	0.427397	0.419262
-0.45	0.0904321	0.134221	0.177019	0.218798	0.259533	0.299194	0.33775	0.375195	0.411514	0.446694	0.480722	0.51359	0.54529	0.575819	0.605172	0.633351	0.660357	0.686195	0.706443	0.695755	0.685046	0.674327	0.663608	0.652901	0.642214	0.63156	0.620946	0.610377	0.59983	0.589353	0.578955	0.568633	0.558363	0.5482	0.538115	0.528131	0.518239	0.508464	0.498783	0.489215	0.479765	0.470436	0.461217	0.452126	0.443161	0.434321	0.425695	0.417417	0.409472
-0.44	0.0925407	0.137312	0.181041	0.223699	0.265257	0.305692	0.344981	0.383096	0.420016	0.455736	0.490246	0.523536	0.555601	0.586437	0.616041	0.644416	0.671565	0.697493	0.700608	0.689656	0.678692	0.667726	0.656767	0.645798	0.634858	0.623959	0.613113	0.602329	0.591587	0.580903	0.570313	0.559801	0.549362	0.53904	0.528789	0.518659	0.508637	0.498718	0.48892	0.479245	0.469695	0.460263	0.450965	0.441798	0.432764	0.423973	0.415549	0.407469	0.399713
-0.43	0.0947455	0.140543	0.185243	0.228815	0.271229	0.312459	0.352481	0.391274	0.42882	0.465105	0.500115	0.533842	0.566279	0.597423	0.627273	0.655831	0.683101	0.705765	0.694542	0.6833	0.672051	0.660807	0.649582	0.638388	0.627221	0.61607	0.604984	0.593974	0.583029	0.572139	0.561359	0.55065	0.540051	0.529544	0.519163	0.508873	0.498709	0.48867	0.478757	0.468978	0.459322	0.449807	0.440429	0.431191	0.422232	0.413656	0.405437	0.397554	0.389986
-0.42	0.0970532	0.143922	0.189636	0.23416	0.277464	0.319519	0.3603	0.399786	0.437957	0.4748	0.510302	0.544454	0.57725	0.60869	0.638773	0.667503	0.694889	0.699715	0.688214	0.676702	0.665172	0.653634	0.642124	0.630656	0.619244	0.607868	0.596537	0.585299	0.574138	0.563046	0.552076	0.541174	0.530403	0.519736	0.509184	0.498761	0.488466	0.478305	0.468284	0.458394	0.448652	0.439052	0.429603	0.42047	0.411735	0.403371	0.395357	0.387669	0.38029
-0.41	0.099471	0.147461	0.194233	0.239751	0.28398	0.326892	0.36846	0.408661	0.447477	0.484892	0.520896	0.555479	0.588638	0.620373	0.650686	0.679568	0.70522	0.693412	0.681586	0.669759	0.657945	0.646159	0.634367	0.622616	0.610935	0.599327	0.587751	0.576285	0.564898	0.55361	0.542426	0.531364	0.520402	0.509574	0.498878	0.488314	0.477891	0.467616	0.45748	0.447497	0.437667	0.428	0.418685	0.409784	0.401271	0.39312	0.385309	0.377817	0.370625
-0.4	0.102004	0.15117	0.199049	0.245603	0.290797	0.3346	0.376983	0.417924	0.4574	0.495391	0.53189	0.56689	0.600386	0.632381	0.662878	0.691888	0.698936	0.68683	0.674707	0.662545	0.650408	0.638314	0.626276	0.614238	0.602284	0.590427	0.578606	0.566916	0.555297	0.54382	0.532425	0.521171	0.510051	0.499065	0.488217	0.477516	0.466975	0.45658	0.446345	0.436274	0.42638	0.416875	0.407802	0.399133	0.39084	0.382902	0.375294	0.367996	0.360991
-0.39	0.104661	0.155051	0.204084	0.251715	0.297907	0.342626	0.385842	0.427531	0.467672	0.506251	0.543257	0.578684	0.612532	0.644802	0.675503	0.704608	0.692375	0.679907	0.667446	0.655009	0.642551	0.630136	0.617795	0.605495	0.593265	0.581146	0.569084	0.557158	0.545323	0.533618	0.522052	0.510621	0.499327	0.488179	0.477186	0.466363	0.455696	0.445196	0.43487	0.424741	0.415037	0.405785	0.396954	0.388515	0.380444	0.372716	0.36531	0.358207	0.351389
-0.38	0.107455	0.15913	0.209367	0.258122	0.305352	0.351023	0.395103	0.437569	0.478399	0.517581	0.555103	0.590963	0.625112	0.657595	0.688424	0.698288	0.685514	0.672697	0.659866	0.647076	0.634339	0.621593	0.608943	0.596363	0.583857	0.571464	0.559168	0.54699	0.534954	0.523042	0.511271	0.499656	0.488204	0.476902	0.465782	0.454829	0.44405	0.433456	0.423083	0.413171	0.403732	0.394731	0.386141	0.377932	0.37008	0.362563	0.355359	0.34845	0.341817
-0.37	0.110396	0.16342	0.214921	0.264851	0.313164	0.359826	0.404804	0.448072	0.489612	0.52937	0.567367	0.603604	0.638083	0.670814	0.701794	0.691446	0.678268	0.665109	0.651941	0.638784	0.625706	0.612655	0.599692	0.586814	0.574038	0.561365	0.548837	0.536418	0.524146	0.51203	0.500074	0.488288	0.47667	0.465234	0.453977	0.442908	0.43203	0.421403	0.411273	0.401638	0.392462	0.383713	0.375362	0.367383	0.35975	0.352443	0.34544	0.338723	0.332275
-0.36	0.113496	0.16794	0.220767	0.271926	0.321372	0.369066	0.414962	0.45902	0.50124	0.541608	0.580121	0.616777	0.651535	0.684417	0.697791	0.684276	0.670694	0.657127	0.643619	0.630095	0.616663	0.60329	0.590014	0.576829	0.563787	0.550834	0.538036	0.525393	0.512908	0.500589	0.488448	0.476492	0.464721	0.453145	0.441767	0.430592	0.419699	0.409341	0.399502	0.390142	0.381229	0.372731	0.364619	0.356867	0.349453	0.342355	0.335553	0.329028	0.322765
-0.35	0.116769	0.172707	0.226928	0.279377	0.329999	0.378731	0.42556	0.470459	0.513412	0.554406	0.593383	0.630372	0.665405	0.698498	0.690642	0.676675	0.662742	0.648754	0.634846	0.620974	0.607182	0.59347	0.579885	0.566384	0.553036	0.53984	0.526798	0.513917	0.501209	0.488689	0.476375	0.464248	0.452333	0.440627	0.429138	0.417969	0.407372	0.397318	0.387768	0.378684	0.370032	0.361783	0.353909	0.346386	0.33919	0.3323	0.325697	0.319364	0.313285
-0.34	0.120229	0.177742	0.23343	0.287213	0.339041	0.388879	0.436695	0.482464	0.526128	0.567677	0.607142	0.64453	0.679763	0.697474	0.683129	0.668698	0.654314	0.639948	0.625629	0.611384	0.597232	0.583168	0.569249	0.555464	0.541815	0.528338	0.515042	0.501939	0.489019	0.476314	0.463818	0.451543	0.439491	0.42767	0.416211	0.405362	0.395084	0.385334	0.376072	0.367261	0.358871	0.350871	0.343235	0.335938	0.328959	0.322277	0.315873	0.309732	0.303836
-0.33	0.123893	0.18307	0.240282	0.295466	0.348576	0.399568	0.448404	0.494995	0.539381	0.581559	0.621473	0.659134	0.694612	0.689988	0.675135	0.660297	0.645443	0.630668	0.615931	0.601292	0.586783	0.572358	0.558093	0.543991	0.530063	0.516319	0.502776	0.489446	0.476324	0.463433	0.450776	0.438357	0.426184	0.414421	0.403308	0.392795	0.382837	0.373389	0.364413	0.355876	0.347746	0.339994	0.332594	0.325524	0.318761	0.312286	0.306081	0.30013	0.294416
-0.32	0.12778	0.188705	0.247527	0.304192	0.358645	0.410818	0.460644	0.50814	0.553295	0.595995	0.636348	0.674334	0.697369	0.682088	0.66671	0.651413	0.636085	0.620871	0.605713	0.590665	0.575761	0.561008	0.546412	0.531995	0.517768	0.503752	0.489971	0.476411	0.463099	0.450036	0.437227	0.424679	0.412598	0.401205	0.390446	0.380269	0.370628	0.361481	0.352792	0.344527	0.336656	0.329151	0.321988	0.315143	0.308596	0.302327	0.29632	0.290559	0.285028
-0.31	0.131909	0.194677	0.255208	0.313432	0.369269	0.422639	0.47355	0.521947	0.567769	0.611091	0.651821	0.690038	0.689509	0.673656	0.6578	0.641985	0.626192	0.610515	0.594938	0.579471	0.564168	0.549041	0.534106	0.519383	0.504882	0.490605	0.476584	0.46282	0.449323	0.4361	0.423153	0.410736	0.39905	0.388032	0.377626	0.367784	0.358459	0.349613	0.341209	0.333215	0.325602	0.318344	0.311416	0.304795	0.298463	0.292401	0.286591	0.281018	0.275669
-0.3	0.136296	0.201028	0.263365	0.32322	0.380477	0.43514	0.48713	0.536396	0.582999	0.626792	0.667936	0.697521	0.681175	0.664729	0.648351	0.632006	0.61572	0.599559	0.583537	0.567668	0.551973	0.536472	0.521192	0.506159	0.49137	0.476851	0.462602	0.448642	0.434973	0.421604	0.408834	0.396837	0.385546	0.374901	0.364848	0.355338	0.346329	0.337782	0.329662	0.321939	0.314584	0.307571	0.300877	0.294481	0.288363	0.282506	0.276893	0.271509	0.26634
-0.29	0.140974	0.207795	0.272045	0.333577	0.392367	0.448337	0.501412	0.551628	0.598859	0.643233	0.684624	0.689244	0.672251	0.655246	0.638307	0.621423	0.604623	0.587967	0.571476	0.555174	0.539085	0.523237	0.507613	0.492279	0.477221	0.462451	0.447993	0.433849	0.420032	0.406885	0.39456	0.382983	0.372086	0.361813	0.35211	0.342932	0.334237	0.325989	0.318153	0.3107	0.303601	0.296833	0.290373	0.2842	0.278296	0.272643	0.267226	0.26203	0.257042
-0.28	0.145975	0.215019	0.281263	0.3446	0.404981	0.462271	0.516516	0.567572	0.615538	0.660322	0.697984	0.680414	0.662755	0.645146	0.627611	0.610175	0.592857	0.575701	0.558739	0.541988	0.525492	0.509277	0.493331	0.477693	0.462374	0.447382	0.432728	0.418433	0.404886	0.392213	0.380333	0.369173	0.358669	0.348766	0.339413	0.330566	0.322185	0.314234	0.306681	0.299496	0.292654	0.28613	0.279902	0.273952	0.268261	0.262812	0.25759	0.252581	0.247773
-0.27	0.151333	0.222748	0.291102	0.356356	0.418337	0.477076	0.532396	0.584395	0.632972	0.67817	0.68924	0.670933	0.65262	0.634367	0.616208	0.598176	0.580307	0.562639	0.545209	0.52804	0.51114	0.494554	0.478293	0.46238	0.446811	0.43161	0.416804	0.402831	0.389789	0.377588	0.366151	0.355407	0.345295	0.335761	0.326757	0.31824	0.310172	0.302517	0.295245	0.288328	0.281741	0.27546	0.269465	0.263737	0.258258	0.253012	0.247985	0.243163	0.238534
-0.26	0.157088	0.231009	0.301636	0.368857	0.432582	0.4927	0.549233	0.602062	0.651241	0.696804	0.679843	0.660788	0.641775	0.622846	0.604042	0.585407	0.566986	0.548791	0.530869	0.513259	0.495979	0.479038	0.46247	0.446285	0.430495	0.415142	0.400713	0.387278	0.37474	0.363011	0.352015	0.341685	0.331964	0.322798	0.314142	0.305954	0.298197	0.290837	0.283846	0.277197	0.270864	0.264826	0.259062	0.253555	0.248287	0.243244	0.238411	0.233775	0.229325
-0.25	0.163286	0.239887	0.312936	0.382229	0.447728	0.509352	0.56698	0.620667	0.670409	0.689557	0.669723	0.649903	0.630151	0.610519	0.59106	0.571779	0.552764	0.534056	0.515652	0.497604	0.479941	0.462663	0.445811	0.429381	0.413442	0.398525	0.384672	0.371776	0.359739	0.34848	0.337924	0.328008	0.318676	0.309877	0.301567	0.293707	0.28626	0.279196	0.272484	0.266101	0.260021	0.254225	0.248692	0.243405	0.238348	0.233507	0.228867	0.224417	0.220145
-0.24	0.169978	0.249456	0.325034	0.396577	0.463903	0.526988	0.585792	0.640292	0.690484	0.679506	0.658829	0.638197	0.617667	0.59727	0.577099	0.557216	0.537602	0.518354	0.499479	0.48101	0.462973	0.445392	0.42827	0.4117	0.396258	0.38196	0.368684	0.356323	0.344787	0.333996	0.323878	0.314375	0.30543	0.296997	0.289033	0.281499	0.274362	0.267591	0.261159	0.255041	0.249214	0.243658	0.238355	0.233288	0.228442	0.223801	0.219355	0.21509	0.210995
-0.23	0.177208	0.259801	0.338081	0.411918	0.481192	0.545819	0.605734	0.660927	0.690236	0.668647	0.647071	0.625545	0.604171	0.583032	0.562154	0.541607	0.52141	0.501631	0.482288	0.463416	0.445034	0.427162	0.409909	0.393903	0.379129	0.365449	0.352747	0.340921	0.329883	0.319558	0.309878	0.300785	0.292227	0.284159	0.276539	0.269331	0.262502	0.256024	0.24987	0.244016	0.238441	0.233126	0.228052	0.223204	0.218567	0.214127	0.209873	0.205792	0.201874
-0.22	0.185065	0.270986	0.352189	0.428465	0.499704	0.56583	0.626806	0.682639	0.679468	0.656877	0.634293	0.611853	0.589657	0.567688	0.546088	0.524875	0.50409	0.483792	0.464003	0.444749	0.426057	0.408063	0.391449	0.376164	0.362055	0.348991	0.336861	0.325567	0.315027	0.305167	0.295923	0.287239	0.279067	0.271362	0.264085	0.257201	0.25068	0.244494	0.238617	0.233027	0.227703	0.222627	0.217782	0.213152	0.208724	0.204484	0.200421	0.196524	0.192783
-0.21	0.193635	0.283139	0.367414	0.446264	0.51955	0.58719	0.649161	0.69143	0.667742	0.644031	0.620423	0.597046	0.57391	0.551139	0.528789	0.506915	0.485554	0.464754	0.444546	0.424953	0.406155	0.388881	0.373048	0.358481	0.345036	0.332586	0.321026	0.310263	0.300218	0.290821	0.282012	0.273737	0.265949	0.258606	0.251671	0.245111	0.238896	0.233001	0.2274	0.222073	0.216999	0.212162	0.207544	0.203132	0.198912	0.194872	0.191	0.187286	0.183721
-0.2	0.203019	0.296408	0.383985	0.465537	0.540918	0.610017	0.672861	0.679821	0.654907	0.630011	0.605338	0.580918	0.55686	0.533255	0.510159	0.487628	0.465707	0.444438	0.423852	0.404173	0.386185	0.369761	0.354706	0.340856	0.328071	0.316234	0.305242	0.295008	0.285457	0.276523	0.268146	0.260278	0.252873	0.245891	0.239297	0.233059	0.227151	0.221545	0.216219	0.211154	0.20633	0.20173	0.19734	0.193145	0.189132	0.18529	0.181609	0.178078	0.174688
-0.19	0.213326	0.310919	0.402009	0.486365	0.563852	0.634406	0.693309	0.667061	0.640781	0.614689	0.588832	0.563352	0.538351	0.513877	0.490041	0.466881	0.444439	0.422754	0.402108	0.383341	0.36628	0.350702	0.336423	0.323287	0.311161	0.299934	0.289509	0.279803	0.270744	0.26227	0.254325	0.246862	0.239839	0.233217	0.226963	0.221047	0.215442	0.210125	0.205075	0.20027	0.195695	0.191332	0.187168	0.183189	0.179384	0.17574	0.172248	0.168899	0.165684
-0.18	0.224688	0.326855	0.42173	0.509027	0.588591	0.660453	0.680697	0.652937	0.625262	0.597806	0.570742	0.544161	0.518177	0.492874	0.468318	0.44457	0.421658	0.399945	0.380326	0.362575	0.346438	0.331705	0.318199	0.305774	0.294305	0.283686	0.273826	0.264646	0.256077	0.248062	0.240548	0.23349	0.226847	0.220583	0.214668	0.209073	0.203772	0.198743	0.193966	0.189422	0.185094	0.180968	0.177029	0.173266	0.169666	0.16622	0.162917	0.15975	0.156709
-0.17	0.237305	0.344476	0.443331	0.533689	0.6153	0.688257	0.666682	0.637252	0.608033	0.579192	0.550847	0.523159	0.4962	0.470073	0.444845	0.420565	0.397668	0.377113	0.358614	0.341876	0.32666	0.312768	0.300034	0.288318	0.277504	0.267491	0.258193	0.249537	0.241458	0.233901	0.226816	0.22016	0.213896	0.20799	0.202413	0.197137	0.192139	0.187397	0.182892	0.178608	0.174527	0.170637	0.166923	0.163374	0.15998	0.156731	0.153617	0.15063	0.147762
-0.16	0.251395	0.363962	0.46715	0.560574	0.644148	0.6823	0.650974	0.619767	0.58891	0.558579	0.528938	0.500096	0.472192	0.445297	0.419474	0.395256	0.373669	0.354354	0.336971	0.321244	0.306946	0.293892	0.281926	0.270918	0.260756	0.251348	0.242611	0.234478	0.226886	0.219785	0.213127	0.206873	0.200988	0.195438	0.190197	0.18524	0.180543	0.176087	0.171855	0.167829	0.163994	0.160339	0.156849	0.153515	0.150325	0.147272	0.144346	0.141539	0.138845
-0.15	0.26717	0.385731	0.493436	0.589993	0.675317	0.666727	0.633334	0.60017	0.567579	0.535697	0.504703	0.474764	0.445967	0.418386	0.392683	0.369952	0.349747	0.331668	0.315398	0.300678	0.287296	0.275077	0.263878	0.253574	0.244063	0.235257	0.227079	0.219466	0.212361	0.205714	0.199483	0.193629	0.18812	0.182926	0.178021	0.173381	0.168985	0.164814	0.160853	0.157084	0.153495	0.150074	0.146808	0.143687	0.140702	0.137844	0.135105	0.132478	0.129956
-0.14	0.285023	0.410083	0.522594	0.62224	0.684955	0.649018	0.613332	0.578097	0.543656	0.510177	0.477892	0.446892	0.4173	0.389916	0.36591	0.344729	0.325901	0.309055	0.293895	0.280178	0.267708	0.256323	0.245887	0.236285	0.227423	0.219217	0.211597	0.204503	0.197882	0.191689	0.185882	0.180428	0.175294	0.170454	0.165883	0.16156	0.157463	0.153577	0.149886	0.146374	0.14303	0.139842	0.136798	0.13389	0.131109	0.128445	0.125893	0.123445	0.121096
-0.13	0.30534	0.437556	0.555078	0.657626	0.667393	0.628751	0.590528	0.553087	0.516724	0.481687	0.448139	0.416217	0.386913	0.361479	0.339224	0.319587	0.302132	0.286515	0.27246	0.259744	0.248183	0.237629	0.227953	0.219052	0.210836	0.203229	0.196165	0.189588	0.18345	0.177708	0.172325	0.167269	0.16251	0.158023	0.153785	0.149777	0.145979	0.142377	0.138954	0.135699	0.132599	0.129643	0.126821	0.124125	0.121546	0.119078	0.116712	0.114442	0.112264
-0.12	0.328682	0.468741	0.591398	0.689047	0.647069	0.605363	0.564414	0.524629	0.486342	0.449787	0.415136	0.383619	0.356573	0.333132	0.312623	0.294526	0.27844	0.264047	0.251094	0.239375	0.228721	0.218994	0.210078	0.201875	0.194303	0.187292	0.180782	0.174721	0.169065	0.163773	0.158812	0.154152	0.149766	0.145631	0.141726	0.138031	0.134532	0.131212	0.128058	0.125058	0.122201	0.119477	0.116876	0.114392	0.112015	0.10974	0.107559	0.105468	0.10346
-0.11	0.355726	0.504359	0.63209	0.669028	0.623266	0.578147	0.534292	0.492103	0.451955	0.414058	0.37996	0.351082	0.326329	0.304877	0.286107	0.269545	0.254824	0.241652	0.229797	0.219072	0.209322	0.20042	0.19226	0.184753	0.177823	0.171407	0.165449	0.159902	0.154725	0.149882	0.145342	0.141077	0.137063	0.133279	0.129705	0.126324	0.123121	0.120083	0.117196	0.114451	0.111836	0.109343	0.106963	0.104689	0.102514	0.100432	0.0984366	0.0965226	0.0946852
-0.1	0.387445	0.545323	0.677778	0.645128	0.595053	0.546224	0.499313	0.454785	0.412982	0.375836	0.34486	0.318649	0.296183	0.276713	0.259677	0.244645	0.231283	0.219328	0.208569	0.198834	0.189985	0.181905	0.174499	0.167685	0.161396	0.155572	0.150165	0.14513	0.140432	0.136036	0.131916	0.128045	0.124402	0.120967	0.117723	0.114654	0.111747	0.10899	0.10637	0.103878	0.101505	0.0992419	0.097082	0.0950182	0.0930442	0.0911542	0.0893431	0.0876059	0.0859382
-0.09	0.425078	0.592804	0.672291	0.616199	0.56127	0.508467	0.458522	0.411908	0.371106	0.337706	0.309872	0.286321	0.266134	0.248639	0.233331	0.219824	0.207818	0.197076	0.187409	0.178662	0.17071	0.16345	0.156795	0.150673	0.145021	0.139789	0.13493	0.130406	0.126184	0.122235	0.118532	0.115054	0.111781	0.108694	0.105779	0.103022	0.10041	0.0979322	0.0955782	0.093339	0.0912066	0.0891733	0.0872326	0.0853782	0.0836044	0.0819062	0.0802788	0.0787179	0.0772194
-0.08	0.470335	0.648017	0.643193	0.580653	0.520359	0.463518	0.410838	0.365568	0.329339	0.299698	0.274997	0.254096	0.236182	0.220656	0.20707	0.195084	0.184429	0.174896	0.166316	0.158554	0.151497	0.145054	0.139148	0.133715	0.1287	0.124056	0.119744	0.115729	0.111983	0.108478	0.105192	0.102105	0.0991999	0.096461	0.0938742	0.0914273	0.0891093	0.0869102	0.0848211	0.082834	0.0809415	0.0791371	0.0774148	0.0757691	0.074195	0.0726879	0.0712436	0.0698584	0.0685286
-0.07	0.525649	0.678437	0.606249	0.53622	0.470314	0.409769	0.358917	0.319356	0.287707	0.261812	0.240234	0.221975	0.206325	0.192762	0.180894	0.170423	0.161115	0.152787	0.145292	0.138511	0.132346	0.126718	0.121558	0.116812	0.11243	0.108374	0.104607	0.1011	0.0978265	0.0947646	0.0918941	0.0891976	0.0866598	0.0842671	0.0820073	0.0798698	0.0778448	0.0759236	0.0740986	0.0723627	0.0707095	0.0691332	0.0676286	0.0661909	0.0648158	0.0634992	0.0622375	0.0610274	0.0598657
-0.06	0.594179	0.641266	0.558145	0.479882	0.408703	0.350675	0.307147	0.273292	0.246208	0.224048	0.205582	0.189957	0.176565	0.164958	0.154802	0.145841	0.137876	0.130749	0.124335	0.118532	0.113256	0.10844	0.104025	0.0999627	0.0962134	0.0927418	0.0895182	0.0865171	0.083716	0.0810957	0.0786393	0.0763317	0.07416	0.0721124	0.0701785	0.0683493	0.0666164	0.0649724	0.0634106	0.0619251	0.0605103	0.0591614	0.0578738	0.0566435	0.0554667	0.0543401	0.0532604	0.0522248	0.0512306
-0.05	0.6802	0.589988	0.493955	0.40764	0.340044	0.291758	0.255543	0.227376	0.204842	0.186406	0.171042	0.158043	0.1469	0.137243	0.128794	0.121338	0.114711	0.108782	0.103445	0.0986172	0.0942281	0.0902207	0.0865474	0.0831679	0.0800485	0.0771602	0.0744782	0.0719813	0.0696508	0.0674708	0.065427	0.0635072	0.0617003	0.0599967	0.0583878	0.0568659	0.0554241	0.0540563	0.052757	0.051521	0.0503439	0.0492216	0.0481504	0.0471268	0.0461477	0.0452104	0.0443121	0.0434505	0.0426233
-0.04	0.639346	0.516129	0.406579	0.325591	0.271597	0.23303	0.204105	0.181607	0.16361	0.148884	0.136613	0.12623	0.117331	0.109618	0.102869	0.0969139	0.0916209	0.086885	0.0826228	0.0787666	0.075261	0.0720602	0.0691263	0.0664271	0.0639356	0.0616286	0.0594865	0.0574922	0.0556308	0.0538896	0.0522572	0.0507238	0.0492807	0.04792	0.0466349	0.0454194	0.0442678	0.0431754	0.0421375	0.0411504	0.0402102	0.0393138	0.0384582	0.0376407	0.0368587	0.03611	0.0353925	0.0347043	0.0340437
-0.03	0.555041	0.40552	0.304446	0.2438	0.20337	0.174491	0.152832	0.135986	0.12251	0.111483	0.102295	0.0945201	0.0878561	0.0820807	0.0770272	0.0725684	0.0686049	0.0650588	0.0618673	0.0589798	0.0563548	0.0539581	0.0517612	0.04974	0.0478744	0.046147	0.044543	0.0430497	0.0416559	0.0403521	0.0391298	0.0379816	0.0369009	0.0358821	0.0349199	0.0340097	0.0331474	0.0323293	0.0315522	0.030813	0.0301091	0.0294379	0.0287972	0.028185	0.0275995	0.0270388	0.0265016	0.0259863	0.0254916
-0.02	0.404464	0.269913	0.202637	0.162272	0.135361	0.11614	0.101724	0.0905114	0.0815415	0.0742025	0.0680868	0.062912	0.0584764	0.0546323	0.0512688	0.048301	0.045663	0.0433027	0.0411784	0.0392565	0.0375094	0.0359141	0.0344519	0.0331066	0.0318649	0.0307151	0.0296475	0.0286536	0.0277259	0.0268581	0.0260445	0.0252803	0.024561	0.0238829	0.0232424	0.0226366	0.0220627	0.0215182	0.0210009	0.020509	0.0200404	0.0195936	0.0191672	0.0187598	0.01837	0.0179969	0.0176393	0.0172963	0.0169671
-0.01	0.201907	0.134739	0.101155	0.0810052	0.0675718	0.0579765	0.0507801	0.0451829	0.0407051	0.0370416	0.0339886	0.0314053	0.0291912	0.0272722	0.0255931	0.0241116	0.0227947	0.0216165	0.0205561	0.0195967	0.0187245	0.0179282	0.0171982	0.0165267	0.0159068	0.0153328	0.0147999	0.0143037	0.0138406	0.0134074	0.0130013	0.0126198	0.0122607	0.0119222	0.0116025	0.0113001	0.0110136	0.0107418	0.0104836	0.010238	0.0100041	0.00978106	0.00956818	0.00936478	0.00917022	0.00898395	0.00880545	0.00863424	0.00846988
0	-3.4828e-15	-2.34206e-15	-1.75479e-15	0	-5.8376e-16	-4.99864e-16	0	-7.76009e-16	-3.75689e-16	0	-5.80257e-16	-5.35084e-16	0	4.27208e-16	-4.33447e-16	-2.19445e-16	-3.84512e-16	-1.95951e-16	3.18799e-16	-3.53864e-16	1.44617e-16	1.3819e-16	-3.08697e-16	-2.9605e-16	1.21876e-16	-2.73568e-16	2.25885e-16	-1.4525e-16	0	2.03408e-16	-1.31235e-16	0	9.24492e-17	-1.19623e-16	-1.16182e-16	-1.97624e-16	-1.64767e-16	0	0	1.52247e-16	4.94906e-17	0	-9.42906e-17	-1.84204e-16	-9.00081e-17	-1.76007e-16	4.30414e-17	-1.68481e-16	0
0.01	-0.201258	-0.134306	-0.10083	-0.0807449	-0.0673546	-0.0577902	-0.0506169	-0.0450377	-0.0405743	-0.0369225	-0.0338794	-0.0313044	-0.0290973	-0.0271846	-0.0255109	-0.0240341	-0.0227215	-0.021547	-0.02049	-0.0195337	-0.0186643	-0.0178706	-0.017143	-0.0164736	-0.0158557	-0.0152836	-0.0147523	-0.0142578	-0.0137961	-0.0133643	-0.0129595	-0.0125792	-0.0122213	-0.0118839	-0.0115652	-0.0112638	-0.0109782	-0.0107073	-0.0104499	-0.0102051	-0.00997192	-0.00974962	-0.00953744	-0.00933468	-0.00914075	-0.00895508	-0.00877715	-0.00860649	-0.00844266
0.02	-0.40187	-0.268181	-0.201337	-0.16123	-0.134493	-0.115395	-0.101071	-0.0899306	-0.0810182	-0.0737264	-0.0676499	-0.0625082	-0.0581012	-0.0542818	-0.0509398	-0.047991	-0.04537	-0.0430248	-0.0409142	-0.0390046	-0.0372687	-0.0356837	-0.0342308	-0.0328942	-0.0316604	-0.030518	-0.0294573	-0.0284697	-0.027548	-0.0266857	-0.0258774	-0.0251181	-0.0244034	-0.0237296	-0.0230933	-0.0224913	-0.0219211	-0.0213801	-0.0208662	-0.0203773	-0.0199118	-0.0194679	-0.0190442	-0.0186394	-0.0182521	-0.0178814	-0.0175261	-0.0171853	-0.0168582
0.03	-0.601837	-0.401625	-0.30152	-0.241457	-0.201415	-0.172814	-0.151363	-0.134679	-0.121332	-0.110412	-0.101312	-0.0936118	-0.0870118	-0.0812919	-0.076287	-0.071871	-0.0679456	-0.0644336	-0.0612727	-0.058413	-0.0558132	-0.0534396	-0.0512638	-0.049262	-0.0474143	-0.0457035	-0.0441149	-0.0426359	-0.0412556	-0.0399643	-0.0387537	-0.0376166	-0.0365463	-0.0355373	-0.0345843	-0.0336828	-0.0328288	-0.0320187	-0.031249	-0.0305169	-0.0298197	-0.029155	-0.0285205	-0.0279142	-0.0273342	-0.026779	-0.0262469	-0.0257366	-0.0252467
0.04	-0.804494	-0.534641	-0.401382	-0.321426	-0.268122	-0.230049	-0.201494	-0.179284	-0.161517	-0.14698	-0.134866	-0.124615	-0.11583	-0.108215	-0.101553	-0.0956741	-0.0904488	-0.0857735	-0.0815658	-0.0777589	-0.0742982	-0.0711384	-0.068242	-0.0655773	-0.0631176	-0.0608402	-0.0587255	-0.0567567	-0.0549191	-0.0532002	-0.0515887	-0.0500749	-0.0486502	-0.0473069	-0.0460383	-0.0448383	-0.0437015	-0.042623	-0.0415985	-0.0406239	-0.0396958	-0.0388109	-0.0379662	-0.0371591	-0.0363871	-0.035648	-0.0349397	-0.0342604	-0.0336082
0.05	-1.01522	-0.667233	-0.500922	-0.401138	-0.334615	-0.2871	-0.251463	-0.223746	-0.201572	-0.18343	-0.168312	-0.155519	-0.144555	-0.135052	-0.126737	-0.119401	-0.11288	-0.107045	-0.101794	-0.0970427	-0.0927237	-0.0887803	-0.0851656	-0.0818401	-0.0787705	-0.0759283	-0.0732891	-0.070832	-0.0685388	-0.0663936	-0.0643824	-0.0624932	-0.0607152	-0.0590388	-0.0574556	-0.055958	-0.0545392	-0.0531933	-0.0519147	-0.0506984	-0.0495402	-0.0484358	-0.0473817	-0.0463744	-0.045411	-0.0444885	-0.0436046	-0.0427567	-0.0419428
0.06	-1.23063	-0.802837	-0.600143	-0.480594	-0.400895	-0.343967	-0.301272	-0.268064	-0.241498	-0.219763	-0.20165	-0.186324	-0.173187	-0.161803	-0.151841	-0.143051	-0.135238	-0.128248	-0.121957	-0.116265	-0.11109	-0.106366	-0.102035	-0.0980507	-0.094373	-0.0909678	-0.0878059	-0.0848622	-0.0821147	-0.0795445	-0.077135	-0.0748716	-0.0727414	-0.070733	-0.0688362	-0.0670419	-0.0653422	-0.0637296	-0.0621977	-0.0607406	-0.0593529	-0.0580298	-0.0567668	-0.05556	-0.0544058	-0.0533007	-0.0522416	-0.0512258	-0.0502507
0.07	-1.44867	-0.942024	-0.699462	-0.559794	-0.466961	-0.400652	-0.35092	-0.31224	-0.281297	-0.255979	-0.234881	-0.21703	-0.201728	-0.188467	-0.176864	-0.166626	-0.157525	-0.149383	-0.142055	-0.135425	-0.129397	-0.123894	-0.11885	-0.114209	-0.109925	-0.105959	-0.102276	-0.0988472	-0.0956469	-0.0926532	-0.0898467	-0.0872103	-0.084729	-0.0823896	-0.0801802	-0.0780902	-0.0761104	-0.0742321	-0.0724477	-0.0707505	-0.0691341	-0.0675929	-0.0661218	-0.0647162	-0.0633717	-0.0620844	-0.0608509	-0.0596677	-0.0585319
0.08	-1.66831	-1.08357	-0.801186	-0.63874	-0.532815	-0.457154	-0.400409	-0.356275	-0.320967	-0.292079	-0.268006	-0.247637	-0.230177	-0.215046	-0.201806	-0.190124	-0.17974	-0.17045	-0.162088	-0.154523	-0.147646	-0.141367	-0.135611	-0.130316	-0.125428	-0.120902	-0.1167	-0.112787	-0.109136	-0.10572	-0.102517	-0.0995092	-0.0966781	-0.0940087	-0.0914877	-0.089103	-0.0868439	-0.0847007	-0.0826648	-0.0807282	-0.0788838	-0.0771253	-0.0754468	-0.0738429	-0.0723088	-0.07084	-0.0694325	-0.0680824	-0.0667864
0.09	-1.88891	-1.22673	-0.904859	-0.718323	-0.598457	-0.513475	-0.449739	-0.400167	-0.36051	-0.328063	-0.301024	-0.278145	-0.258535	-0.241539	-0.226669	-0.213547	-0.201884	-0.191449	-0.182057	-0.17356	-0.165836	-0.158783	-0.152318	-0.14637	-0.14088	-0.135797	-0.131077	-0.126683	-0.122581	-0.118744	-0.115148	-0.111769	-0.108589	-0.10559	-0.102759	-0.10008	-0.097543	-0.0951358	-0.092849	-0.0906738	-0.0886022	-0.0866271	-0.0847417	-0.0829403	-0.0812172	-0.0795674	-0.0779865	-0.0764701	-0.0750145
0.1	-2.11012	-1.37087	-1.00994	-0.799541	-0.66395	-0.569615	-0.498911	-0.443919	-0.399925	-0.363931	-0.333936	-0.308556	-0.286801	-0.267948	-0.251451	-0.236895	-0.223957	-0.212381	-0.201962	-0.192536	-0.183967	-0.176143	-0.168971	-0.162374	-0.156283	-0.150644	-0.145408	-0.140533	-0.135983	-0.131727	-0.127737	-0.123989	-0.120461	-0.117135	-0.113994	-0.111023	-0.108208	-0.105537	-0.103	-0.100587	-0.0982894	-0.0960983	-0.0940068	-0.0920084	-0.0900969	-0.0882668	-0.086513	-0.0848309	-0.083216
0.11	-2.3316	-1.51579	-1.11604	-0.881996	-0.730395	-0.625575	-0.547924	-0.48753	-0.439214	-0.399684	-0.366742	-0.338868	-0.314977	-0.294271	-0.276154	-0.260168	-0.245959	-0.233245	-0.221803	-0.211451	-0.20204	-0.193448	-0.185571	-0.178325	-0.171637	-0.165444	-0.159693	-0.154339	-0.149342	-0.144668	-0.140286	-0.13617	-0.132295	-0.128643	-0.125193	-0.12193	-0.118838	-0.115905	-0.113119	-0.110469	-0.107945	-0.105539	-0.103242	-0.101047	-0.0989481	-0.0969382	-0.0950121	-0.0931647	-0.0913913
0.12	-2.55313	-1.66127	-1.22285	-0.965338	-0.797901	-0.681643	-0.59678	-0.531001	-0.478377	-0.435322	-0.399443	-0.369084	-0.343062	-0.32051	-0.300777	-0.283366	-0.26789	-0.254043	-0.24158	-0.230305	-0.220055	-0.210697	-0.202118	-0.194226	-0.186941	-0.180196	-0.173932	-0.168101	-0.162659	-0.157568	-0.152795	-0.148311	-0.144091	-0.140113	-0.136356	-0.132801	-0.129434	-0.12624	-0.123206	-0.120319	-0.11757	-0.11495	-0.112448	-0.110057	-0.107771	-0.105582	-0.103484	-0.101472	-0.0995402
0.13	-2.77492	-1.80709	-1.33024	-1.04936	-0.866234	-0.738617	-0.645479	-0.574332	-0.517414	-0.470846	-0.432039	-0.399202	-0.371057	-0.346665	-0.325322	-0.30649	-0.28975	-0.274773	-0.261294	-0.249099	-0.238012	-0.22789	-0.218611	-0.210075	-0.202196	-0.1949	-0.188126	-0.181819	-0.175932	-0.170425	-0.165263	-0.160414	-0.15585	-0.151547	-0.147483	-0.143638	-0.139997	-0.136542	-0.13326	-0.130138	-0.127165	-0.12433	-0.121624	-0.119038	-0.116565	-0.114198	-0.111929	-0.109752	-0.107663
0.14	-2.99636	-1.95301	-1.43805	-1.13396	-0.935225	-0.796266	-0.694609	-0.617524	-0.556326	-0.506255	-0.46453	-0.429224	-0.398962	-0.372735	-0.349787	-0.329539	-0.311541	-0.295437	-0.280944	-0.267832	-0.255912	-0.245028	-0.235052	-0.225874	-0.217402	-0.209557	-0.202273	-0.195492	-0.189163	-0.183242	-0.177692	-0.172477	-0.16757	-0.162943	-0.158574	-0.154441	-0.150525	-0.14681	-0.143281	-0.139925	-0.136728	-0.13368	-0.13077	-0.12799	-0.125331	-0.122786	-0.120346	-0.118006	-0.11576
0.15	-3.21785	-2.0991	-1.54611	-1.21899	-1.00471	-0.85453	-0.744372	-0.660695	-0.595112	-0.54155	-0.496916	-0.459149	-0.426777	-0.398722	-0.374174	-0.352514	-0.333261	-0.316035	-0.300532	-0.286505	-0.273754	-0.262111	-0.251439	-0.241621	-0.232559	-0.224167	-0.216376	-0.209122	-0.202351	-0.196018	-0.19008	-0.184502	-0.179253	-0.174304	-0.16963	-0.165208	-0.161019	-0.157046	-0.153271	-0.14968	-0.14626	-0.143	-0.139888	-0.136914	-0.134069	-0.131346	-0.128736	-0.126233	-0.12383
0.16	-3.43913	-2.24525	-1.65427	-1.30437	-1.07459	-0.913281	-0.794637	-0.704363	-0.633774	-0.576733	-0.529198	-0.488978	-0.454503	-0.424625	-0.398482	-0.375415	-0.354911	-0.336566	-0.320056	-0.305118	-0.291538	-0.27914	-0.267774	-0.257318	-0.247667	-0.238731	-0.230433	-0.222707	-0.215497	-0.208752	-0.202429	-0.196489	-0.190898	-0.185627	-0.18065	-0.175941	-0.17148	-0.167248	-0.163228	-0.159404	-0.155762	-0.15229	-0.148976	-0.145809	-0.142779	-0.139879	-0.1371	-0.134434	-0.131875
0.17	-3.65992	-2.39137	-1.76279	-1.38995	-1.14478	-0.972393	-0.845366	-0.748485	-0.672596	-0.611802	-0.561377	-0.518711	-0.48214	-0.450445	-0.422712	-0.398243	-0.376492	-0.357032	-0.339517	-0.323671	-0.309266	-0.296113	-0.284057	-0.272965	-0.262727	-0.253247	-0.244445	-0.236249	-0.228601	-0.221445	-0.214738	-0.208437	-0.202506	-0.196915	-0.191634	-0.186639	-0.181907	-0.177418	-0.173153	-0.169097	-0.165234	-0.16155	-0.158034	-0.154675	-0.151461	-0.148385	-0.145436	-0.142609	-0.139894
0.18	-3.88073	-2.53735	-1.87115	-1.47559	-1.21516	-1.03178	-0.896446	-0.793024	-0.71185	-0.646779	-0.593452	-0.548348	-0.509687	-0.476182	-0.446865	-0.420997	-0.398004	-0.377431	-0.358916	-0.342165	-0.326936	-0.313032	-0.300287	-0.288561	-0.277738	-0.267717	-0.258411	-0.249748	-0.241662	-0.234098	-0.227007	-0.220346	-0.214077	-0.208166	-0.202584	-0.197303	-0.192301	-0.187555	-0.183047	-0.178758	-0.174674	-0.170781	-0.167064	-0.163512	-0.160115	-0.156863	-0.153746	-0.150757	-0.147887
0.19	-4.10129	-2.68345	-1.97978	-1.56156	-1.28588	-1.09151	-0.947854	-0.837896	-0.751497	-0.682112	-0.625425	-0.57789	-0.537147	-0.501836	-0.47094	-0.443678	-0.419446	-0.397765	-0.378253	-0.360599	-0.34455	-0.329897	-0.316465	-0.304108	-0.292701	-0.28214	-0.272333	-0.263203	-0.254682	-0.24671	-0.239237	-0.232217	-0.22561	-0.219381	-0.213498	-0.207933	-0.202661	-0.19766	-0.192908	-0.188389	-0.184085	-0.179981	-0.176064	-0.172321	-0.168741	-0.165314	-0.162029	-0.158879	-0.155854
0.2	-4.32136	-2.82922	-2.08815	-1.64743	-1.35667	-1.15142	-0.999516	-0.883079	-0.791435	-0.717763	-0.657468	-0.607337	-0.564518	-0.527408	-0.494937	-0.466287	-0.44082	-0.418034	-0.397527	-0.378973	-0.362107	-0.346707	-0.332591	-0.319604	-0.307616	-0.296517	-0.28621	-0.276615	-0.267659	-0.259282	-0.251428	-0.24405	-0.237106	-0.23056	-0.224377	-0.218528	-0.212988	-0.207732	-0.202738	-0.197989	-0.193465	-0.189153	-0.185036	-0.181102	-0.17734	-0.173738	-0.170286	-0.166975	-0.163796
0.21	-4.54096	-2.97489	-2.19677	-1.73351	-1.42754	-1.21141	-1.05135	-0.928501	-0.831624	-0.753692	-0.689812	-0.63669	-0.591801	-0.552898	-0.518857	-0.488822	-0.462125	-0.438238	-0.41674	-0.397289	-0.379607	-0.363463	-0.348665	-0.33505	-0.322483	-0.310847	-0.300043	-0.289984	-0.280595	-0.271813	-0.263579	-0.255845	-0.248566	-0.241703	-0.235221	-0.22909	-0.223282	-0.217771	-0.212537	-0.207557	-0.202816	-0.198294	-0.193979	-0.189855	-0.185911	-0.182134	-0.178516	-0.175044	-0.171712
0.22	-4.7604	-3.1206	-2.3052	-1.81941	-1.49857	-1.27162	-1.10328	-0.974097	-0.872085	-0.789852	-0.722421	-0.666255	-0.618997	-0.578305	-0.542701	-0.511286	-0.483361	-0.458376	-0.43589	-0.415546	-0.397052	-0.380166	-0.364687	-0.350447	-0.337303	-0.325132	-0.313831	-0.303309	-0.29349	-0.284303	-0.275692	-0.267602	-0.259988	-0.25281	-0.24603	-0.239617	-0.233542	-0.227779	-0.222304	-0.217096	-0.212136	-0.207407	-0.202893	-0.19858	-0.194454	-0.190504	-0.186719	-0.183088	-0.179603
0.23	-4.9797	-3.26598	-2.41341	-1.90557	-1.56957	-1.33187	-1.15547	-1.0198	-0.91272	-0.826209	-0.755256	-0.696075	-0.646208	-0.603631	-0.566468	-0.533677	-0.504529	-0.47845	-0.45498	-0.433744	-0.41444	-0.396815	-0.380658	-0.365794	-0.352074	-0.339371	-0.327575	-0.316592	-0.306343	-0.296754	-0.287765	-0.279321	-0.271374	-0.263881	-0.256805	-0.250111	-0.24377	-0.237754	-0.232039	-0.226603	-0.221426	-0.21649	-0.211778	-0.207276	-0.20297	-0.198847	-0.194896	-0.191107	-0.187469
0.24	-5.19853	-3.41105	-2.52186	-1.99153	-1.64067	-1.39221	-1.20768	-1.06572	-0.95347	-0.862813	-0.788274	-0.726115	-0.673638	-0.628876	-0.590158	-0.555996	-0.525629	-0.49846	-0.474007	-0.451884	-0.431772	-0.41341	-0.396578	-0.381092	-0.366799	-0.353564	-0.341274	-0.329833	-0.319154	-0.309165	-0.2998	-0.291003	-0.282723	-0.274917	-0.267545	-0.260571	-0.253965	-0.247697	-0.241743	-0.23608	-0.230686	-0.225544	-0.220635	-0.215945	-0.211458	-0.207163	-0.203047	-0.199099	-0.195309
0.25	-5.4169	-3.55605	-2.63006	-2.07747	-1.71177	-1.45258	-1.26	-1.11172	-0.994365	-0.899539	-0.821439	-0.756337	-0.701255	-0.654268	-0.613772	-0.578243	-0.546662	-0.518405	-0.492974	-0.469966	-0.449049	-0.429952	-0.412446	-0.396341	-0.381475	-0.367711	-0.35493	-0.343031	-0.331925	-0.321536	-0.311796	-0.302647	-0.294036	-0.285918	-0.27825	-0.270997	-0.264127	-0.257608	-0.251416	-0.245526	-0.239917	-0.234568	-0.229463	-0.224585	-0.219919	-0.215452	-0.211172	-0.207065	-0.203124
0.26	-5.63481	-3.70102	-2.73801	-2.16349	-1.78274	-1.51304	-1.31237	-1.15778	-1.03542	-0.936331	-0.854834	-0.7867	-0.729052	-0.679844	-0.637369	-0.600419	-0.567626	-0.538286	-0.51188	-0.487989	-0.46627	-0.446441	-0.428264	-0.411541	-0.396105	-0.381813	-0.368542	-0.356186	-0.344654	-0.333867	-0.323753	-0.314253	-0.305312	-0.296883	-0.288921	-0.28139	-0.274256	-0.267488	-0.261058	-0.254942	-0.249118	-0.243564	-0.238263	-0.233198	-0.228353	-0.223715	-0.21927	-0.215007	-0.210914
0.27	-5.85225	-3.84566	-2.84596	-2.24931	-1.85394	-1.57337	-1.36482	-1.20396	-1.07645	-0.973338	-0.888308	-0.817166	-0.757039	-0.705573	-0.661123	-0.622523	-0.588524	-0.558103	-0.530725	-0.505954	-0.483436	-0.462876	-0.44403	-0.426692	-0.410688	-0.395869	-0.38211	-0.369299	-0.357343	-0.346158	-0.335673	-0.325823	-0.316553	-0.307812	-0.299558	-0.29175	-0.284353	-0.277335	-0.270669	-0.264328	-0.258289	-0.252531	-0.247035	-0.241783	-0.23676	-0.231951	-0.227342	-0.222922	-0.218679
0.28	-6.06945	-3.99	-2.9539	-2.33498	-1.92496	-1.63394	-1.41722	-1.25016	-1.11772	-1.01037	-0.921852	-0.84785	-0.785132	-0.731419	-0.685072	-0.644732	-0.609354	-0.577856	-0.549509	-0.523862	-0.500547	-0.47926	-0.459746	-0.441794	-0.425224	-0.409881	-0.395634	-0.38237	-0.36999	-0.35841	-0.347553	-0.337355	-0.327757	-0.318707	-0.31016	-0.302076	-0.294417	-0.287151	-0.280249	-0.273684	-0.267431	-0.261469	-0.255779	-0.250341	-0.24514	-0.240161	-0.235389	-0.230812	-0.226418
0.29	-6.28656	-4.13402	-3.0616	-2.42083	-1.99583	-1.69436	-1.46978	-1.29642	-1.15889	-1.04751	-0.955577	-0.878578	-0.813288	-0.75744	-0.709153	-0.667072	-0.630146	-0.597546	-0.568233	-0.541712	-0.517603	-0.49559	-0.475412	-0.456848	-0.439713	-0.423847	-0.409115	-0.395399	-0.382598	-0.370622	-0.359396	-0.34885	-0.338925	-0.329567	-0.320729	-0.312369	-0.304449	-0.296936	-0.289798	-0.283009	-0.276543	-0.270378	-0.264494	-0.258871	-0.253493	-0.248344	-0.24341	-0.238677	-0.234133
0.3	-6.50321	-4.27784	-3.16906	-2.5065	-2.06692	-1.75471	-1.52221	-1.34273	-1.20027	-1.08469	-0.989261	-0.909398	-0.841651	-0.783569	-0.733323	-0.689512	-0.651095	-0.617173	-0.586897	-0.559505	-0.534604	-0.511868	-0.491027	-0.471854	-0.454155	-0.437769	-0.422552	-0.408386	-0.395164	-0.382796	-0.3712	-0.360308	-0.350057	-0.340392	-0.331263	-0.322629	-0.314449	-0.306689	-0.299317	-0.292305	-0.285627	-0.279259	-0.273181	-0.267374	-0.261819	-0.256501	-0.251405	-0.246516	-0.241824
0.31	-6.71942	-4.42173	-3.27629	-2.59197	-2.13785	-1.81521	-1.57472	-1.38894	-1.24156	-1.12196	-1.02316	-0.940327	-0.870029	-0.809733	-0.757596	-0.712125	-0.672181	-0.636876	-0.605501	-0.577241	-0.55155	-0.528093	-0.506592	-0.486811	-0.468552	-0.451645	-0.435947	-0.421331	-0.40769	-0.39493	-0.382967	-0.371729	-0.361153	-0.351181	-0.341764	-0.332856	-0.324417	-0.31641	-0.308805	-0.30157	-0.294681	-0.288111	-0.281841	-0.275849	-0.270119	-0.264632	-0.259374	-0.254331	-0.249489
0.32	-6.93518	-4.56531	-3.38366	-2.67724	-2.20861	-1.87557	-1.62725	-1.43536	-1.28294	-1.1592	-1.05696	-0.971273	-0.898514	-0.836078	-0.782011	-0.734821	-0.693345	-0.656668	-0.624057	-0.594919	-0.568442	-0.544267	-0.522107	-0.50172	-0.482901	-0.465477	-0.449298	-0.434235	-0.420176	-0.407025	-0.394696	-0.383114	-0.372214	-0.361937	-0.352231	-0.34305	-0.334352	-0.326101	-0.318262	-0.310806	-0.303705	-0.296935	-0.290473	-0.284298	-0.278391	-0.272736	-0.267317	-0.26212	-0.25713
0.33	-7.15049	-4.70858	-3.49085	-2.76272	-2.27932	-1.93579	-1.67965	-1.48167	-1.32435	-1.19658	-1.09096	-1.00233	-0.927053	-0.862425	-0.806436	-0.757551	-0.714593	-0.676584	-0.64277	-0.612541	-0.585279	-0.560388	-0.537572	-0.516581	-0.497205	-0.479265	-0.462607	-0.447097	-0.432622	-0.419081	-0.406387	-0.394462	-0.383239	-0.372658	-0.362664	-0.353211	-0.344256	-0.33576	-0.327689	-0.320012	-0.312701	-0.30573	-0.299077	-0.292719	-0.286637	-0.280815	-0.275236	-0.269884	-0.264746
0.34	-7.36537	-4.85156	-3.59781	-2.84801	-2.35013	-1.99616	-1.73209	-1.52791	-1.36565	-1.23387	-1.12488	-1.0334	-0.955657	-0.888888	-0.831017	-0.780459	-0.73598	-0.696608	-0.661565	-0.630222	-0.602063	-0.576458	-0.552987	-0.531394	-0.511463	-0.493008	-0.475872	-0.459918	-0.445028	-0.431099	-0.41804	-0.405774	-0.394229	-0.383344	-0.373064	-0.36334	-0.354128	-0.345388	-0.337086	-0.329189	-0.321668	-0.314498	-0.307653	-0.301113	-0.294857	-0.288868	-0.283128	-0.277623	-0.272338
0.35	-7.57979	-4.99423	-3.70453	-2.93311	-2.42078	-2.05645	-1.78458	-1.57431	-1.40714	-1.27128	-1.15889	-1.06452	-0.98429	-0.915359	-0.85559	-0.803352	-0.757375	-0.716659	-0.680402	-0.647957	-0.618794	-0.592476	-0.568353	-0.54616	-0.525675	-0.506708	-0.489095	-0.472698	-0.457394	-0.443078	-0.429656	-0.417049	-0.405183	-0.393996	-0.38343	-0.373436	-0.363968	-0.354986	-0.346453	-0.338336	-0.330606	-0.323236	-0.316202	-0.30948	-0.30305	-0.296894	-0.290995	-0.285337	-0.279906
0.36	-7.79378	-5.1366	-3.81102	-3.01803	-2.49127	-2.1166	-1.83694	-1.6206	-1.44855	-1.30868	-1.19292	-1.09569	-1.01301	-0.941935	-0.880284	-0.826377	-0.778911	-0.736856	-0.699389	-0.665845	-0.635679	-0.608442	-0.583669	-0.560879	-0.539841	-0.520363	-0.502276	-0.485437	-0.46972	-0.455018	-0.441235	-0.428288	-0.416102	-0.404614	-0.393763	-0.3835	-0.373776	-0.364552	-0.355789	-0.347454	-0.339516	-0.331947	-0.324723	-0.31782	-0.311217	-0.304895	-0.298837	-0.293027	-0.287449
0.37	-8.00749	-5.27867	-3.91729	-3.10275	-2.56159	-2.1766	-1.88918	-1.66677	-1.48985	-1.34597	-1.22686	-1.12679	-1.04166	-0.968467	-0.90495	-0.84939	-0.800447	-0.757065	-0.7184	-0.683767	-0.652606	-0.624458	-0.598937	-0.57555	-0.553962	-0.533974	-0.515414	-0.498134	-0.482007	-0.46692	-0.452777	-0.439491	-0.426986	-0.415197	-0.404063	-0.393531	-0.383553	-0.374088	-0.365096	-0.356542	-0.348397	-0.34063	-0.333217	-0.326133	-0.319358	-0.312871	-0.306654	-0.300692	-0.294968
0.38	-8.22112	-5.42087	-4.02365	-3.18757	-2.63202	-2.23672	-1.94154	-1.71308	-1.5313	-1.38343	-1.26098	-1.15807	-1.07049	-0.995152	-0.929752	-0.872523	-0.822089	-0.777368	-0.737491	-0.701757	-0.669592	-0.640523	-0.614155	-0.590174	-0.568038	-0.547542	-0.52851	-0.510791	-0.494254	-0.478784	-0.464281	-0.450658	-0.437836	-0.425747	-0.41433	-0.40353	-0.393299	-0.383593	-0.374372	-0.365602	-0.357249	-0.349285	-0.341683	-0.33442	-0.327472	-0.32082	-0.314446	-0.308332	-0.302462
0.39	-8.43432	-5.56279	-4.12985	-3.2723	-2.70238	-2.29678	-1.99386	-1.75934	-1.57269	-1.42083	-1.29503	-1.18927	-1.09924	-1.02176	-0.954486	-0.8956	-0.843718	-0.797693	-0.756637	-0.719829	-0.686684	-0.656714	-0.629516	-0.604751	-0.582068	-0.561066	-0.541564	-0.523407	-0.506462	-0.49061	-0.475749	-0.461788	-0.44865	-0.436262	-0.424563	-0.413497	-0.403013	-0.393067	-0.383619	-0.374632	-0.366073	-0.357912	-0.350123	-0.34268	-0.33556	-0.328744	-0.322212	-0.315947	-0.309933
0.4	-8.64709	-5.70441	-4.23584	-3.35684	-2.77258	-2.35671	-2.04605	-1.80549	-1.61399	-1.45813	-1.329	-1.22044	-1.12801	-1.04846	-0.979356	-0.918838	-0.865465	-0.818099	-0.77583	-0.737921	-0.703769	-0.672904	-0.644892	-0.619373	-0.596053	-0.574546	-0.554576	-0.535983	-0.51863	-0.502397	-0.487179	-0.472884	-0.459429	-0.446744	-0.434764	-0.423432	-0.412696	-0.402511	-0.392836	-0.383633	-0.374868	-0.366512	-0.358535	-0.350913	-0.343623	-0.336643	-0.329954	-0.323538	-0.31738
0.41	-8.85943	-5.84575	-4.34159	-3.4412	-2.84263	-2.41651	-2.09812	-1.85153	-1.65524	-1.4955	-1.36311	-1.25174	-1.15687	-1.07518	-1.0042	-0.942011	-0.88715	-0.838493	-0.795069	-0.756107	-0.720991	-0.689213	-0.660349	-0.634042	-0.609994	-0.587983	-0.567546	-0.548518	-0.53076	-0.514147	-0.498573	-0.483943	-0.470174	-0.457192	-0.444932	-0.433335	-0.422348	-0.411925	-0.402023	-0.392605	-0.383636	-0.375083	-0.36692	-0.35912	-0.351659	-0.344516	-0.337671	-0.331105	-0.324802
0.42	-9.07134	-5.98679	-4.44713	-3.52537	-2.91253	-2.47616	-2.15016	-1.89769	-1.69662	-1.5329	-1.39717	-1.28296	-1.18564	-1.10183	-1.02903	-0.965259	-0.908981	-0.858999	-0.814362	-0.774297	-0.738174	-0.705517	-0.675854	-0.648807	-0.624068	-0.601377	-0.580474	-0.561013	-0.54285	-0.525859	-0.50993	-0.494967	-0.480885	-0.467607	-0.455067	-0.443206	-0.431969	-0.421309	-0.411181	-0.401549	-0.392375	-0.383628	-0.375278	-0.367301	-0.35967	-0.352364	-0.345363	-0.338648	-0.332201
0.43	-9.28283	-6.12754	-4.55244	-3.60937	-2.98227	-2.53591	-2.20229	-1.94381	-1.7379	-1.5702	-1.43114	-1.3141	-1.21445	-1.12861	-1.05396	-0.988533	-0.930767	-0.879448	-0.833648	-0.792555	-0.75549	-0.72192	-0.691403	-0.663568	-0.638137	-0.614817	-0.593361	-0.573468	-0.554902	-0.537533	-0.521251	-0.505956	-0.491561	-0.477988	-0.46517	-0.453045	-0.441559	-0.430662	-0.42031	-0.410463	-0.401086	-0.392144	-0.38361	-0.375455	-0.367655	-0.360187	-0.35303	-0.346166	-0.339576
0.44	-9.4939	-6.268	-4.65753	-3.69319	-3.05217	-2.59561	-2.25431	-1.98982	-1.77908	-1.60741	-1.46512	-1.34539	-1.24332	-1.15535	-1.07884	-1.01174	-0.952577	-0.900015	-0.853038	-0.810842	-0.772769	-0.738303	-0.707006	-0.678445	-0.6523	-0.628299	-0.606212	-0.585883	-0.566915	-0.54917	-0.532535	-0.516909	-0.502202	-0.488336	-0.475241	-0.462853	-0.451118	-0.439985	-0.429409	-0.419349	-0.409768	-0.400634	-0.391914	-0.383583	-0.375614	-0.367984	-0.360673	-0.35366	-0.346928
0.45	-9.70454	-6.40817	-4.76239	-3.77716	-3.12193	-2.65518	-2.3062	-2.03572	-1.82017	-1.64472	-1.49919	-1.37663	-1.27212	-1.18203	-1.10372	-1.03509	-0.974461	-0.920561	-0.872374	-0.829129	-0.790139	-0.754799	-0.722647	-0.693296	-0.666468	-0.641852	-0.619184	-0.598258	-0.578889	-0.56077	-0.543784	-0.527827	-0.51281	-0.498651	-0.485278	-0.472629	-0.460647	-0.449278	-0.438479	-0.428206	-0.418424	-0.409096	-0.400192	-0.391685	-0.383548	-0.375757	-0.368291	-0.36113	-0.354255
0.46	-9.91475	-6.54805	-4.86732	-3.86096	-3.19154	-2.71462	-2.35798	-2.08152	-1.8614	-1.68202	-1.53317	-1.40779	-1.30084	-1.2088	-1.12869	-1.0584	-0.996285	-0.941088	-0.891807	-0.84751	-0.807512	-0.771246	-0.738312	-0.708255	-0.680719	-0.65542	-0.632137	-0.610683	-0.590825	-0.572332	-0.554995	-0.53871	-0.523383	-0.508932	-0.495284	-0.482374	-0.470144	-0.458542	-0.44752	-0.437035	-0.427051	-0.417531	-0.408444	-0.399761	-0.391456	-0.383504	-0.375884	-0.368576	-0.36156
0.47	-10.1245	-6.68764	-4.97212	-3.94458	-3.261	-2.77392	-2.40964	-2.12748	-1.90256	-1.71923	-1.56706	-1.43892	-1.32973	-1.23557	-1.15359	-1.08164	-1.01817	-0.961728	-0.911238	-0.86584	-0.824893	-0.787808	-0.754043	-0.723196	-0.694956	-0.66906	-0.645192	-0.623141	-0.602736	-0.583857	-0.566171	-0.549558	-0.533922	-0.51918	-0.505258	-0.492088	-0.479612	-0.467775	-0.456531	-0.445836	-0.43565	-0.425939	-0.416669	-0.407811	-0.399338	-0.391227	-0.383454	-0.375998	-0.36884
0.48	-10.3339	-6.82735	-5.0767	-4.02803	-3.3303	-2.8331	-2.46144	-2.17335	-1.94363	-1.75634	-1.60094	-1.47016	-1.35855	-1.26227	-1.17844	-1.10501	-1.04008	-0.982312	-0.930614	-0.88425	-0.842357	-0.804346	-0.769732	-0.738202	-0.709294	-0.682713	-0.658219	-0.635656	-0.614752	-0.595345	-0.577311	-0.560371	-0.544428	-0.529396	-0.515199	-0.50177	-0.489048	-0.476979	-0.465514	-0.454608	-0.444222	-0.434319	-0.424867	-0.415835	-0.407196	-0.398925	-0.390998	-0.383396	-0.376098
0.49	-10.5429	-6.96679	-5.18107	-4.1113	-3.39946	-2.89228	-2.51315	-2.2191	-1.9846	-1.79341	-1.63492	-1.50133	-1.3873	-1.28893	-1.20343	-1.12835	-1.06194	-1.00289	-0.950134	-0.902671	-0.859772	-0.820903	-0.785551	-0.75323	-0.723588	-0.696408	-0.671358	-0.648195	-0.626742	-0.606891	-0.588416	-0.57115	-0.554899	-0.539578	-0.525109	-0.511421	-0.498455	-0.486154	-0.474468	-0.463352	-0.452766	-0.442673	-0.433039	-0.423833	-0.415028	-0.406598	-0.398519	-0.39077	-0.383332
0.5	-10.7515	-7.10595	-5.28522	-4.19439	-3.46847	-2.95149	-2.56475	-2.26476	-2.02547	-1.83061	-1.66882	-1.53242	-1.41599	-1.31572	-1.22836	-1.15163	-1.08382	-1.02356	-0.969603	-0.921041	-0.877256	-0.83753	-0.801325	-0.768247	-0.737989	-0.710145	-0.684456	-0.660772	-0.638838	-0.618457	-0.599508	-0.581893	-0.565337	-0.549728	-0.534986	-0.521042	-0.507831	-0.495299	-0.483393	-0.472068	-0.461283	-0.451	-0.441185	-0.431806	-0.422835	-0.414246	-0.406015	-0.398121	-0.390542
0.51	-10.9601	-7.24483	-5.38916	-4.2773	-3.53755	-3.01057	-2.61623	-2.31031	-2.06646	-1.86772	-1.70264	-1.56344	-1.44482	-1.34244	-1.25323	-1.17493	-1.10577	-1.04418	-0.989018	-0.939518	-0.89476	-0.85411	-0.817129	-0.783361	-0.752369	-0.723863	-0.69765	-0.673393	-0.650896	-0.630071	-0.610689	-0.592602	-0.575742	-0.559845	-0.544832	-0.530631	-0.517177	-0.504414	-0.492289	-0.480756	-0.469773	-0.4593	-0.449304	-0.439753	-0.430617	-0.42187	-0.413488	-0.405448	-0.39773
0.52	-11.1684	-7.38343	-5.49288	-4.36004	-3.60657	-3.06952	-2.6676	-2.35581	-2.1074	-1.90474	-1.73637	-1.59458	-1.47358	-1.3691	-1.27809	-1.1983	-1.12766	-1.06475	-1.00856	-0.957977	-0.912215	-0.870751	-0.832989	-0.798432	-0.766766	-0.737684	-0.710831	-0.686003	-0.663055	-0.641716	-0.62184	-0.603379	-0.586113	-0.56993	-0.554647	-0.540189	-0.526494	-0.5135	-0.501157	-0.489416	-0.478235	-0.467574	-0.457398	-0.447674	-0.438374	-0.429469	-0.420936	-0.412751	-0.404894
0.53	-11.3762	-7.52175	-5.59639	-4.44272	-3.67544	-3.12835	-2.71886	-2.40142	-2.14825	-1.94167	-1.77014	-1.62568	-1.50227	-1.39569	-1.30304	-1.2216	-1.1495	-1.08544	-1.02807	-0.976386	-0.929745	-0.887417	-0.848805	-0.813546	-0.78123	-0.751463	-0.724035	-0.698704	-0.675193	-0.653372	-0.633097	-0.614163	-0.596487	-0.579982	-0.564429	-0.549717	-0.53578	-0.522557	-0.509997	-0.498049	-0.48667	-0.475821	-0.465465	-0.45557	-0.446106	-0.437044	-0.42836	-0.420031	-0.412036
0.54	-11.5836	-7.65979	-5.69968	-4.52544	-3.74417	-3.18704	-2.77007	-2.44692	-2.18901	-1.97852	-1.80395	-1.65671	-1.53089	-1.42243	-1.32793	-1.24485	-1.17144	-1.10609	-1.04752	-0.994865	-0.947287	-0.904038	-0.864674	-0.8287	-0.795652	-0.76529	-0.737297	-0.711367	-0.687374	-0.665094	-0.64432	-0.624989	-0.606931	-0.590002	-0.574181	-0.559214	-0.545036	-0.531585	-0.518807	-0.506653	-0.495078	-0.484041	-0.473507	-0.463441	-0.453813	-0.444595	-0.435761	-0.427288	-0.419154
0.55	-11.7905	-7.79756	-5.80276	-4.60799	-3.81275	-3.24561	-2.82137	-2.49233	-2.22967	-2.01547	-1.83768	-1.68766	-1.55956	-1.4491	-1.35276	-1.26814	-1.19336	-1.12669	-1.06701	-1.01336	-0.964782	-0.920707	-0.880574	-0.843813	-0.810131	-0.779152	-0.75052	-0.724096	-0.699591	-0.676781	-0.655615	-0.635848	-0.617346	-0.600101	-0.583901	-0.568681	-0.554263	-0.540584	-0.52759	-0.51523	-0.503459	-0.492236	-0.481523	-0.471286	-0.461495	-0.452121	-0.443138	-0.434521	-0.42625
0.56	-11.9971	-7.93505	-5.90567	-4.69037	-3.88119	-3.30406	-2.87256	-2.53763	-2.27024	-2.05239	-1.87134	-1.71853	-1.58826	-1.47571	-1.37753	-1.29147	-1.21522	-1.14727	-1.08655	-1.03181	-0.982297	-0.937412	-0.89643	-0.858976	-0.824635	-0.792974	-0.763819	-0.736838	-0.71177	-0.688563	-0.666913	-0.646699	-0.627864	-0.610193	-0.593639	-0.578117	-0.56346	-0.549554	-0.536344	-0.523779	-0.511813	-0.500403	-0.489513	-0.479106	-0.469153	-0.459623	-0.450491	-0.441731	-0.433323
0.57	-12.2033	-8.07226	-6.00869	-4.77257	-3.94948	-3.36259	-2.92364	-2.58283	-2.3109	-2.08923	-1.90492	-1.74953	-1.61689	-1.50225	-1.40244	-1.31475	-1.23703	-1.16796	-1.10604	-1.05022	-0.999876	-0.954072	-0.912313	-0.874171	-0.839099	-0.806868	-0.777122	-0.749543	-0.724057	-0.700326	-0.678213	-0.657632	-0.638348	-0.620324	-0.603429	-0.587523	-0.572627	-0.558495	-0.545071	-0.532301	-0.52014	-0.508545	-0.497477	-0.486901	-0.476786	-0.467101	-0.45782	-0.448918	-0.440373
0.58	-12.4091	-8.20919	-6.11149	-4.85461	-4.01762	-3.42106	-2.9746	-2.62794	-2.35154	-2.12598	-1.93841	-1.78048	-1.64546	-1.5288	-1.42729	-1.33796	-1.25893	-1.18859	-1.12547	-1.06875	-1.01741	-0.970711	-0.928251	-0.889323	-0.853613	-0.82077	-0.790387	-0.762353	-0.736314	-0.71209	-0.689585	-0.668531	-0.648885	-0.630488	-0.613193	-0.59702	-0.581765	-0.567408	-0.553769	-0.540795	-0.52844	-0.51666	-0.505416	-0.494671	-0.484394	-0.474555	-0.465126	-0.456082	-0.4474
0.59	-12.6145	-8.34586	-6.21409	-4.93648	-4.08563	-3.4794	-3.02546	-2.673	-2.39208	-2.16265	-1.97202	-1.81136	-1.67395	-1.55542	-1.45207	-1.36113	-1.28082	-1.20917	-1.14498	-1.08723	-1.03489	-0.987452	-0.944146	-0.904484	-0.868157	-0.834633	-0.803739	-0.775136	-0.748557	-0.723929	-0.700924	-0.679485	-0.659443	-0.640628	-0.623054	-0.606495	-0.590937	-0.576292	-0.562439	-0.549263	-0.536714	-0.524749	-0.513329	-0.502416	-0.491978	-0.481985	-0.472408	-0.463223	-0.454405
0.6	-12.8194	-8.48224	-6.31648	-5.01818	-4.15364	-3.53763	-3.07621	-2.71815	-2.43253	-2.19923	-2.00559	-1.84217	-1.70245	-1.58198	-1.4768	-1.38442	-1.30266	-1.22969	-1.16449	-1.10566	-1.05246	-1.00415	-0.959998	-0.919717	-0.88266	-0.848547	-0.817082	-0.787882	-0.760891	-0.735733	-0.712306	-0.690458	-0.669969	-0.650863	-0.632883	-0.61601	-0.600143	-0.585156	-0.571081	-0.557703	-0.544961	-0.532813	-0.521217	-0.510136	-0.499538	-0.489391	-0.479667	-0.470341	-0.461388
0.61	-13.024	-8.61854	-6.41866	-5.09971	-4.22165	-3.59573	-3.12684	-2.76321	-2.47289	-2.23583	-2.03908	-1.87291	-1.73102	-1.60847	-1.50149	-1.40766	-1.32445	-1.25035	-1.18396	-1.12407	-1.07002	-1.0208	-0.975958	-0.934909	-0.897158	-0.862489	-0.830388	-0.800732	-0.773189	-0.747555	-0.723719	-0.701399	-0.680598	-0.661066	-0.64275	-0.625554	-0.609328	-0.594107	-0.579696	-0.566115	-0.553182	-0.54085	-0.529079	-0.517832	-0.507073	-0.496774	-0.486903	-0.477436	-0.468347
0.62	-13.2282	-8.75479	-6.52065	-5.18107	-4.28952	-3.65371	-3.1774	-2.80816	-2.51316	-2.27247	-2.0725	-1.90357	-1.75952	-1.6349	-1.5263	-1.43085	-1.3462	-1.27096	-1.20338	-1.14258	-1.08754	-1.03747	-0.99189	-0.950059	-0.91174	-0.876392	-0.843748	-0.813555	-0.785462	-0.759433	-0.735099	-0.712424	-0.691195	-0.67129	-0.652649	-0.635069	-0.618601	-0.603029	-0.588362	-0.574501	-0.561376	-0.548861	-0.536916	-0.525502	-0.514585	-0.504132	-0.494115	-0.484508	-0.475285
0.63	-13.4319	-8.89077	-6.62242	-5.26227	-4.35725	-3.71156	-3.22808	-2.85302	-2.55335	-2.30904	-2.10584	-1.93437	-1.78796	-1.66127	-1.55104	-1.45397	-1.36806	-1.29151	-1.22281	-1.16105	-1.10502	-1.0542	-1.00778	-0.965282	-0.926283	-0.890278	-0.857131	-0.826342	-0.797835	-0.771278	-0.746528	-0.723437	-0.701783	-0.681564	-0.662519	-0.644677	-0.627845	-0.611994	-0.597042	-0.582888	-0.569544	-0.556847	-0.544728	-0.533148	-0.522072	-0.511467	-0.501305	-0.491557	-0.4822
0.64	-13.6353	-9.02649	-6.72399	-5.34336	-4.42484	-3.76929	-3.27864	-2.89779	-2.59354	-2.34553	-2.13911	-1.96511	-1.81633	-1.68775	-1.57573	-1.47704	-1.38987	-1.31202	-1.2423	-1.17947	-1.12255	-1.07089	-1.02363	-0.980511	-0.940786	-0.904258	-0.870477	-0.839189	-0.810173	-0.783119	-0.757981	-0.734418	-0.712451	-0.691808	-0.672459	-0.65426	-0.637115	-0.620983	-0.605709	-0.591338	-0.577685	-0.564807	-0.552515	-0.540769	-0.529535	-0.518778	-0.508471	-0.498584	-0.489093
0.65	-13.8383	-9.16194	-6.82536	-5.42453	-4.49229	-3.8269	-3.3291	-2.94245	-2.63378	-2.38193	-2.17233	-1.99578	-1.84463	-1.7142	-1.60036	-1.50024	-1.41163	-1.33251	-1.26175	-1.19784	-1.14011	-1.08754	-1.0396	-0.995699	-0.955329	-0.9182	-0.883797	-0.852051	-0.822476	-0.795037	-0.769401	-0.74548	-0.723089	-0.702084	-0.682398	-0.663837	-0.646426	-0.629943	-0.614454	-0.599761	-0.585896	-0.572742	-0.560277	-0.548366	-0.536974	-0.526066	-0.515614	-0.505588	-0.495964
0.66	-14.0409	-9.29712	-6.92652	-5.50554	-4.55961	-3.88444	-3.37946	-2.98702	-2.67393	-2.41825	-2.20566	-2.02637	-1.87291	-1.74058	-1.62492	-1.52338	-1.43333	-1.35309	-1.28116	-1.21627	-1.15762	-1.10416	-1.05552	-1.01085	-0.969909	-0.932104	-0.897218	-0.864878	-0.834845	-0.806922	-0.780838	-0.756533	-0.733705	-0.712397	-0.692307	-0.673487	-0.65571	-0.638985	-0.623171	-0.608234	-0.594101	-0.580698	-0.568014	-0.555938	-0.544389	-0.533331	-0.522734	-0.51257	-0.502813
0.67	-14.243	-9.43204	-7.02748	-5.58639	-4.62678	-3.94207	-3.4297	-3.03149	-2.714	-2.45449	-2.23892	-2.0569	-1.90129	-1.7669	-1.64952	-1.54648	-1.45498	-1.37362	-1.30051	-1.23472	-1.17508	-1.12088	-1.07141	-1.02606	-0.984451	-0.946021	-0.910602	-0.877674	-0.847222	-0.818773	-0.79233	-0.767554	-0.744412	-0.72268	-0.702291	-0.683109	-0.665037	-0.648012	-0.631907	-0.616721	-0.602301	-0.588694	-0.575727	-0.563487	-0.55178	-0.540572	-0.529831	-0.519529	-0.50964
0.68	-14.4451	-9.56669	-7.12823	-5.66708	-4.69381	-3.99958	-3.47984	-3.07605	-2.75397	-2.49066	-2.2721	-2.08736	-1.9296	-1.79316	-1.67417	-1.56951	-1.47674	-1.39411	-1.31988	-1.25312	-1.1925	-1.13756	-1.08725	-1.04129	-0.998953	-0.96	-0.92395	-0.890574	-0.859565	-0.830697	-0.80379	-0.778615	-0.755089	-0.732976	-0.712269	-0.692722	-0.674387	-0.657011	-0.64069	-0.625182	-0.610569	-0.596666	-0.583525	-0.57101	-0.559147	-0.54779	-0.536906	-0.526466	-0.516444
0.69	-14.647	-9.70108	-7.22879	-5.7476	-4.76071	-4.05698	-3.52987	-3.12057	-2.79386	-2.52691	-2.30521	-2.11776	-1.95785	-1.81936	-1.69875	-1.59249	-1.49846	-1.41454	-1.33931	-1.27148	-1.21004	-1.1542	-1.10316	-1.05647	-1.01348	-0.973943	-0.937288	-0.90344	-0.871874	-0.84262	-0.815217	-0.789706	-0.765735	-0.743328	-0.722217	-0.702411	-0.683708	-0.666102	-0.649446	-0.633716	-0.618811	-0.604694	-0.591298	-0.578577	-0.566491	-0.554984	-0.543957	-0.533381	-0.523227
0.7	-14.8485	-9.83521	-7.32923	-5.82796	-4.82747	-4.11426	-3.5798	-3.16499	-2.83367	-2.56313	-2.33824	-2.14828	-1.98603	-1.8456	-1.72328	-1.61544	-1.52014	-1.43492	-1.35869	-1.2898	-1.22754	-1.17079	-1.11908	-1.07162	-1.02806	-0.987848	-0.95071	-0.916271	-0.884289	-0.854511	-0.826726	-0.800767	-0.776443	-0.75365	-0.732211	-0.712072	-0.693063	-0.675167	-0.658224	-0.642241	-0.627066	-0.612727	-0.599077	-0.586161	-0.573835	-0.562156	-0.550986	-0.540273	-0.529989
0.71	-15.0497	-9.96908	-7.42973	-5.90816	-4.89409	-4.17142	-3.62962	-3.20932	-2.87339	-2.59928	-2.3712	-2.17874	-2.01414	-1.87187	-1.74775	-1.6385	-1.54176	-1.45539	-1.37803	-1.30815	-1.24499	-1.18741	-1.13496	-1.08676	-1.04259	-1.00173	-0.964096	-0.929072	-0.89667	-0.866369	-0.838224	-0.811796	-0.787158	-0.763942	-0.742228	-0.721704	-0.702451	-0.684205	-0.667044	-0.65074	-0.635371	-0.620735	-0.606911	-0.59372	-0.581238	-0.569304	-0.557993	-0.547143	-0.536728
0.72	-15.2505	-10.1027	-7.53003	-5.9882	-4.96085	-4.22846	-3.67938	-3.25356	-2.91302	-2.63534	-2.40409	-2.20913	-2.0422	-1.89807	-1.77216	-1.6615	-1.56333	-1.47585	-1.39731	-1.32654	-1.2624	-1.20407	-1.1508	-1.10198	-1.0571	-1.01571	-0.977447	-0.941975	-0.909019	-0.878326	-0.849691	-0.822917	-0.797844	-0.774319	-0.752215	-0.731415	-0.711812	-0.693316	-0.675838	-0.659309	-0.64365	-0.628812	-0.614721	-0.601346	-0.588617	-0.576516	-0.564977	-0.553991	-0.543446
0.73	-15.4508	-10.236	-7.63014	-6.06808	-5.02748	-4.28539	-3.72924	-3.2977	-2.95271	-2.67133	-2.43697	-2.23945	-2.0702	-1.92422	-1.79652	-1.68445	-1.58485	-1.49626	-1.41655	-1.34488	-1.27977	-1.2207	-1.16659	-1.11716	-1.07156	-1.02965	-0.990762	-0.954843	-0.921333	-0.890256	-0.861126	-0.834016	-0.808501	-0.78468	-0.762185	-0.741114	-0.721163	-0.702419	-0.68463	-0.667871	-0.651934	-0.636882	-0.622543	-0.608966	-0.596014	-0.583723	-0.571983	-0.560817	-0.550142
0.74	-15.6509	-10.3691	-7.73005	-6.14779	-5.09397	-4.34219	-3.779	-3.34175	-2.99239	-2.70723	-2.46991	-2.2697	-2.09832	-1.95031	-1.82099	-1.70734	-1.60647	-1.51661	-1.43588	-1.36318	-1.29722	-1.23729	-1.18247	-1.1323	-1.08611	-1.04356	-1.00416	-0.967678	-0.933739	-0.902152	-0.872657	-0.845085	-0.819255	-0.795011	-0.772239	-0.750785	-0.730589	-0.711495	-0.693488	-0.676408	-0.660276	-0.644927	-0.630413	-0.616562	-0.603453	-0.590907	-0.579025	-0.567628	-0.556817
0.75	-15.8505	-10.5019	-7.82976	-6.22735	-5.16034	-4.39888	-3.82865	-3.38571	-3.03199	-2.74307	-2.50279	-2.29989	-2.12638	-1.97635	-1.84542	-1.73018	-1.62806	-1.53693	-1.45519	-1.38144	-1.31466	-1.25384	-1.19834	-1.14741	-1.10065	-1.05743	-1.01755	-0.980479	-0.946125	-0.914017	-0.884162	-0.856123	-0.829979	-0.80533	-0.782265	-0.760463	-0.739988	-0.720596	-0.70232	-0.684984	-0.668593	-0.653026	-0.638259	-0.624224	-0.610868	-0.598167	-0.586044	-0.57451	-0.56347
0.76	-16.0497	-10.6345	-7.92928	-6.30674	-5.22657	-4.45545	-3.8782	-3.42957	-3.07151	-2.77882	-2.5356	-2.33001	-2.15437	-2.00232	-1.86979	-1.75297	-1.6496	-1.55719	-1.47446	-1.39965	-1.33206	-1.27034	-1.21418	-1.16251	-1.11515	-1.07132	-1.0309	-0.99333	-0.958478	-0.925955	-0.895636	-0.867255	-0.840674	-0.815729	-0.792263	-0.770201	-0.74936	-0.729736	-0.711126	-0.693584	-0.676884	-0.661133	-0.646098	-0.63188	-0.618296	-0.605409	-0.593093	-0.581371	-0.570169
0.77	-16.2486	-10.7668	-8.0286	-6.38598	-5.29266	-4.51191	-3.92765	-3.47334	-3.11094	-2.81449	-2.56833	-2.36006	-2.18231	-2.02826	-1.89411	-1.77577	-1.6711	-1.5775	-1.49368	-1.41794	-1.34941	-1.28696	-1.22997	-1.17768	-1.12961	-1.08527	-1.04422	-1.0062	-0.970799	-0.93789	-0.907079	-0.878362	-0.851338	-0.826099	-0.802263	-0.779911	-0.758763	-0.738851	-0.71999	-0.702159	-0.685257	-0.669216	-0.654005	-0.639513	-0.62577	-0.612629	-0.600169	-0.588219	-0.576878
0.78	-16.4471	-10.8988	-8.12773	-6.46508	-5.35862	-4.56832	-3.97699	-3.51713	-3.15029	-2.85024	-2.601	-2.39022	-2.21018	-2.0543	-1.91837	-1.79863	-1.69254	-1.59784	-1.51286	-1.43622	-1.36673	-1.30354	-1.24572	-1.19282	-1.14404	-1.09917	-1.05751	-1.01904	-0.983138	-0.949793	-0.918581	-0.889439	-0.862097	-0.836441	-0.812327	-0.789593	-0.7682	-0.747939	-0.728859	-0.710711	-0.693611	-0.677309	-0.661888	-0.647186	-0.633222	-0.619913	-0.607224	-0.595136	-0.583565
0.79	-16.6452	-11.031	-8.22666	-6.54431	-5.42446	-4.6248	-4.02624	-3.56095	-3.18956	-2.88597	-2.63359	-2.42034	-2.23799	-2.08028	-1.94258	-1.82143	-1.71393	-1.61812	-1.53199	-1.45446	-1.384	-1.32008	-1.26148	-1.20792	-1.15853	-1.11304	-1.0709	-1.03184	-0.995528	-0.961665	-0.930093	-0.900486	-0.87283	-0.846754	-0.822364	-0.799293	-0.777611	-0.757083	-0.737704	-0.719348	-0.70194	-0.685453	-0.669747	-0.654878	-0.640656	-0.627191	-0.614293	-0.602032	-0.590297
0.8	-16.8429	-11.1629	-8.32541	-6.62338	-5.49015	-4.68117	-4.07538	-3.60467	-3.22874	-2.92163	-2.66611	-2.45039	-2.26573	-2.1062	-1.96673	-1.84419	-1.73527	-1.63836	-1.55114	-1.47266	-1.40136	-1.33657	-1.27731	-1.22299	-1.17302	-1.12688	-1.08426	-1.04462	-1.00789	-0.973527	-0.941574	-0.91158	-0.883533	-0.857162	-0.832372	-0.80904	-0.786995	-0.766236	-0.746522	-0.72796	-0.710283	-0.693573	-0.677659	-0.662548	-0.648166	-0.634447	-0.621405	-0.608906	-0.59704
0.81	-17.0402	-11.2946	-8.42395	-6.7023	-5.55572	-4.73743	-4.12442	-3.64831	-3.26784	-2.95721	-2.69856	-2.48038	-2.29342	-2.13207	-1.99088	-1.86689	-1.75672	-1.65856	-1.57035	-1.49081	-1.41871	-1.35303	-1.29309	-1.23801	-1.18749	-1.1407	-1.09758	-1.05745	-1.02021	-0.985467	-0.953025	-0.922695	-0.894208	-0.867542	-0.842358	-0.818761	-0.796411	-0.775362	-0.755422	-0.736548	-0.718674	-0.701669	-0.685579	-0.670204	-0.655654	-0.641732	-0.628495	-0.615847	-0.603763
0.82	-17.2372	-11.4261	-8.52231	-6.78106	-5.62115	-4.79357	-4.17336	-3.69186	-3.30686	-2.99271	-2.73094	-2.5103	-2.32117	-2.15788	-2.0151	-1.88954	-1.77813	-1.6787	-1.5895	-1.50891	-1.43601	-1.36945	-1.30884	-1.25309	-1.20191	-1.15461	-1.11086	-1.07029	-1.03251	-0.997376	-0.964445	-0.93378	-0.904919	-0.877894	-0.852432	-0.828455	-0.805859	-0.784463	-0.764304	-0.745129	-0.727041	-0.709812	-0.693476	-0.677933	-0.663119	-0.649046	-0.635563	-0.622778	-0.610505
0.83	-17.4338	-11.5573	-8.62047	-6.85967	-5.68646	-4.8496	-4.2222	-3.73531	-3.3458	-3.02814	-2.76344	-2.54015	-2.34892	-2.18363	-2.03927	-1.91214	-1.7995	-1.6988	-1.60862	-1.52702	-1.45327	-1.38597	-1.32455	-1.26819	-1.2163	-1.16848	-1.12412	-1.0831	-1.04482	-1.00925	-0.97596	-0.944836	-0.91566	-0.888217	-0.862479	-0.838132	-0.815281	-0.793612	-0.773161	-0.753779	-0.735384	-0.717969	-0.701349	-0.685639	-0.670613	-0.656338	-0.642707	-0.629688	-0.617283
0.84	-17.63	-11.6882	-8.71844	-6.93812	-5.75163	-4.90552	-4.27094	-3.77868	-3.38487	-3.0635	-2.79588	-2.56994	-2.37661	-2.20932	-2.06338	-1.93468	-1.82081	-1.71893	-1.62768	-1.5452	-1.47049	-1.40246	-1.34022	-1.28324	-1.23066	-1.18232	-1.13743	-1.09587	-1.05718	-1.0211	-0.987448	-0.955862	-0.926373	-0.89857	-0.872498	-0.847891	-0.824677	-0.802776	-0.781993	-0.762404	-0.743748	-0.726102	-0.709303	-0.693323	-0.678137	-0.663608	-0.649832	-0.63662	-0.624041
0.85	-17.8259	-11.8189	-8.81622	-7.01642	-5.81667	-4.96132	-4.31981	-3.82195	-3.42386	-3.09878	-2.82826	-2.59967	-2.40424	-2.23496	-2.08744	-1.95728	-1.84208	-1.7391	-1.64671	-1.56334	-1.48767	-1.41891	-1.35587	-1.29827	-1.24511	-1.19612	-1.15075	-1.10862	-1.06951	-1.03292	-0.998907	-0.966959	-0.937057	-0.908959	-0.882491	-0.857623	-0.834064	-0.811915	-0.79089	-0.771004	-0.752152	-0.734213	-0.717236	-0.701015	-0.685639	-0.670947	-0.656937	-0.643586	-0.630778
0.86	-18.0214	-11.9494	-8.9138	-7.09457	-5.88175	-5.01701	-4.36859	-3.86514	-3.46277	-3.13399	-2.86056	-2.62933	-2.43181	-2.26063	-2.11144	-1.97989	-1.8633	-1.75922	-1.66569	-1.58143	-1.50483	-1.43531	-1.37162	-1.31325	-1.25953	-1.20989	-1.16404	-1.12136	-1.08181	-1.04484	-1.01034	-0.978052	-0.947713	-0.919321	-0.892506	-0.867328	-0.843523	-0.821028	-0.799784	-0.77958	-0.760532	-0.74237	-0.725147	-0.708758	-0.693118	-0.678275	-0.66405	-0.650531	-0.637582
0.87	-18.2165	-12.0796	-9.0112	-7.17256	-5.94681	-5.07259	-4.41727	-3.90824	-3.50159	-3.16912	-2.8928	-2.65899	-2.45932	-2.28633	-2.1354	-2.00246	-1.88447	-1.7793	-1.68464	-1.59948	-1.52208	-1.45168	-1.38732	-1.3282	-1.27392	-1.22366	-1.1773	-1.13417	-1.09408	-1.05672	-1.02173	-0.989116	-0.958417	-0.929655	-0.902563	-0.877007	-0.852957	-0.830141	-0.808654	-0.788239	-0.768889	-0.750541	-0.733035	-0.716478	-0.700642	-0.685581	-0.671211	-0.657456	-0.644375
0.88	-18.4112	-12.2095	-9.10868	-7.2504	-6.01174	-5.12806	-4.46586	-3.95125	-3.54034	-3.20418	-2.92496	-2.68871	-2.48677	-2.31198	-2.15929	-2.02497	-1.90559	-1.79933	-1.70369	-1.61749	-1.53929	-1.46802	-1.40298	-1.34316	-1.28828	-1.2375	-1.19052	-1.14695	-1.10631	-1.06858	-1.0332	-1.00015	-0.969139	-0.939961	-0.912593	-0.886705	-0.862365	-0.839317	-0.817499	-0.796877	-0.777237	-0.758688	-0.740997	-0.724176	-0.70818	-0.692866	-0.678351	-0.664429	-0.651148
0.89	-18.6055	-12.3392	-9.20606	-7.32809	-6.07654	-5.18342	-4.51434	-3.99417	-3.57901	-3.23933	-2.95706	-2.71837	-2.51417	-2.33757	-2.18314	-2.04744	-1.92682	-1.81931	-1.7227	-1.63546	-1.55646	-1.48433	-1.41861	-1.35818	-1.30259	-1.2513	-1.20371	-1.1597	-1.11862	-1.0804	-1.04466	-1.01116	-0.979833	-0.950297	-0.922597	-0.896448	-0.871748	-0.848468	-0.826353	-0.805491	-0.785655	-0.766812	-0.748945	-0.731872	-0.715696	-0.700228	-0.68547	-0.67141	-0.657913
0.9	-18.7997	-12.4687	-9.30324	-7.40562	-6.14122	-5.23866	-4.56273	-4.03701	-3.61759	-3.27444	-2.9891	-2.74797	-2.5415	-2.36311	-2.20702	-2.06985	-1.94801	-1.83925	-1.74166	-1.65338	-1.57359	-1.50073	-1.4342	-1.37316	-1.31688	-1.26507	-1.21696	-1.17241	-1.13092	-1.09219	-1.0561	-1.02219	-0.990498	-0.960669	-0.932574	-0.906165	-0.881146	-0.857594	-0.835259	-0.814081	-0.794049	-0.774948	-0.75687	-0.739628	-0.723191	-0.707571	-0.692602	-0.678371	-0.664741
0.91	-18.9939	-12.5979	-9.40024	-7.48301	-6.20577	-5.2938	-4.61102	-4.07997	-3.6561	-3.30949	-3.02106	-2.7775	-2.56877	-2.38859	-2.23093	-2.09222	-1.96915	-1.85915	-1.76058	-1.67139	-1.59067	-1.51709	-1.44976	-1.38811	-1.3312	-1.2788	-1.23022	-1.1851	-1.1432	-1.104	-1.06751	-1.03327	-1.00114	-0.971013	-0.942564	-0.915856	-0.890592	-0.866696	-0.844142	-0.822689	-0.802419	-0.783132	-0.764773	-0.747363	-0.730711	-0.714892	-0.699778	-0.68531	-0.671548
0.92	-19.1877	-12.7268	-9.49706	-7.56024	-6.2702	-5.34882	-4.65921	-4.12285	-3.69453	-3.34446	-3.05296	-2.80697	-2.59613	-2.41401	-2.25479	-2.11453	-1.99025	-1.87905	-1.77945	-1.68939	-1.60772	-1.53341	-1.46529	-1.40302	-1.34555	-1.2925	-1.24344	-1.19777	-1.15544	-1.11586	-1.07888	-1.04431	-1.01177	-0.981331	-0.952605	-0.925521	-0.900012	-0.875812	-0.853001	-0.831341	-0.810767	-0.791294	-0.772706	-0.755076	-0.738264	-0.722192	-0.706933	-0.692297	-0.678336
0.93	-19.3812	-12.8555	-9.59369	-7.63732	-6.3345	-5.40391	-4.70731	-4.16565	-3.73288	-3.37935	-3.08479	-2.83638	-2.62347	-2.43938	-2.2786	-2.1368	-2.0113	-1.89901	-1.79828	-1.70734	-1.62473	-1.5497	-1.48092	-1.41789	-1.35986	-1.30617	-1.25664	-1.21052	-1.16765	-1.12769	-1.09023	-1.05533	-1.02247	-0.991621	-0.962619	-0.935186	-0.909408	-0.884975	-0.861836	-0.839968	-0.819143	-0.799433	-0.780668	-0.762767	-0.745795	-0.729545	-0.714068	-0.699293	-0.685109
0.94	-19.5743	-12.984	-9.69014	-7.71425	-6.39867	-5.45897	-4.75531	-4.20836	-3.77115	-3.41418	-3.11671	-2.86573	-2.65075	-2.4647	-2.30235	-2.15911	-2.0323	-1.91893	-1.81707	-1.72525	-1.64178	-1.56594	-1.4965	-1.43273	-1.37415	-1.31991	-1.2698	-1.22324	-1.17983	-1.13949	-1.10167	-1.06632	-1.03315	-1.00189	-0.972608	-0.944914	-0.918778	-0.894114	-0.870685	-0.848573	-0.827551	-0.807549	-0.788608	-0.770509	-0.753305	-0.736903	-0.721185	-0.706268	-0.691952
0.95	-19.7671	-13.1122	-9.7864	-7.79103	-6.46271	-5.51392	-4.80321	-4.25098	-3.80934	-3.44893	-3.1486	-2.89502	-2.67797	-2.48996	-2.32606	-2.18144	-2.05326	-1.9388	-1.83582	-1.74313	-1.65886	-1.58215	-1.51205	-1.44756	-1.3884	-1.33364	-1.28293	-1.23592	-1.19206	-1.15126	-1.11309	-1.07728	-1.0438	-1.01224	-0.982571	-0.954617	-0.928136	-0.903229	-0.87958	-0.857154	-0.835936	-0.815705	-0.796526	-0.778259	-0.760794	-0.74424	-0.728376	-0.713224	-0.698776
0.96	-19.9595	-13.2402	-9.88248	-7.86785	-6.52664	-5.56876	-4.85102	-4.29352	-3.84752	-3.48362	-3.18042	-2.92424	-2.70513	-2.51524	-2.34971	-2.20372	-2.07417	-1.95863	-1.85464	-1.76096	-1.6759	-1.59832	-1.52756	-1.46247	-1.40261	-1.34734	-1.29602	-1.24858	-1.2043	-1.16301	-1.12447	-1.08828	-1.05442	-1.02256	-0.992507	-0.964295	-0.937568	-0.91232	-0.888453	-0.86575	-0.844298	-0.823881	-0.804422	-0.785987	-0.768354	-0.751556	-0.735547	-0.720191	-0.705579
0.97	-20.1516	-13.3679	-9.97838	-7.94464	-6.59043	-5.6235	-4.89873	-4.33597	-3.88577	-3.51823	-3.21218	-2.9534	-2.73224	-2.54057	-2.37331	-2.22596	-2.09503	-1.97841	-1.87346	-1.77875	-1.6929	-1.61451	-1.54304	-1.47734	-1.4168	-1.36101	-1.30922	-1.26121	-1.21652	-1.17472	-1.13583	-1.0993	-1.06501	-1.03286	-1.0025	-0.973947	-0.946976	-0.921388	-0.897301	-0.874391	-0.852637	-0.832034	-0.812368	-0.793693	-0.7759	-0.758865	-0.742697	-0.727203	-0.712363
0.98	-20.3433	-13.4954	-10.0741	-8.02129	-6.6541	-5.67813	-4.94635	-4.37834	-3.92394	-3.55277	-3.24387	-2.9825	-2.75929	-2.56584	-2.39686	-2.24815	-2.11596	-1.99815	-1.89223	-1.7965	-1.70986	-1.63075	-1.55848	-1.49218	-1.43097	-1.37465	-1.32238	-1.2738	-1.22871	-1.18653	-1.14716	-1.1103	-1.07561	-1.04314	-1.0125	-0.983575	-0.956359	-0.93054	-0.906126	-0.88301	-0.860995	-0.840166	-0.820323	-0.801379	-0.783426	-0.766238	-0.749827	-0.734194	-0.719187
0.99	-20.5346	-13.6227	-10.1696	-8.09779	-6.71765	-5.73265	-4.99391	-4.42062	-3.96203	-3.58723	-3.2755	-3.01172	-2.78628	-2.59105	-2.42036	-2.27029	-2.13689	-2.01785	-1.91096	-1.81425	-1.72678	-1.64695	-1.57389	-1.50698	-1.44522	-1.38826	-1.33551	-1.28641	-1.24087	-1.19831	-1.15846	-1.12127	-1.08626	-1.05339	-1.02248	-0.993236	-0.965718	-0.939668	-0.914928	-0.891605	-0.869394	-0.848275	-0.828256	-0.809127	-0.790931	-0.77359	-0.756972	-0.741166	-0.726026
1	-20.7256	-13.7498	-10.265	-8.17415	-6.78107	-5.78707	-5.04157	-4.46282	-4.00004	-3.62163	-3.30706	-3.04088	-2.81321	-2.61622	-2.44385	-2.29238	-2.15777	-2.0375	-1.92965	-1.83207	-1.74366	-1.66312	-1.58929	-1.52175	-1.45944	-1.40183	-1.34861	-1.29907	-1.253	-1.21006	-1.1698	-1.13221	-1.09689	-1.06361	-1.03243	-1.00293	-0.975053	-0.948772	-0.923806	-0.900178	-0.87777	-0.856406	-0.836167	-0.81687	-0.798415	-0.780922	-0.764159	-0.748118	-0.732846
1.01	-20.9162	-13.8771	-10.3601	-8.25036	-6.84437	-5.84138	-5.08914	-4.50493	-4.03798	-3.65596	-3.33855	-3.06999	-2.84009	-2.64133	-2.46741	-2.31442	-2.17861	-2.05711	-1.9483	-1.84985	-1.7605	-1.67924	-1.60476	-1.53648	-1.47362	-1.41541	-1.36168	-1.3117	-1.2651	-1.22178	-1.18116	-1.14313	-1.1075	-1.07391	-1.04235	-1.01259	-0.984398	-0.957852	-0.932668	-0.908728	-0.886125	-0.864574	-0.844057	-0.824592	-0.805974	-0.788234	-0.771325	-0.755107	-0.739647
1.02	-21.1065	-14.004	-10.4551	-8.32642	-6.90754	-5.89558	-5.13662	-4.54696	-4.07584	-3.69039	-3.36999	-3.09903	-2.86691	-2.66638	-2.49093	-2.33642	-2.1994	-2.07682	-1.9669	-1.86758	-1.77731	-1.69534	-1.62019	-1.55118	-1.48777	-1.42905	-1.37472	-1.3243	-1.27724	-1.23347	-1.1925	-1.15402	-1.11808	-1.08419	-1.05225	-1.02223	-0.993794	-0.966909	-0.941507	-0.917345	-0.894457	-0.872721	-0.851973	-0.832294	-0.813516	-0.795537	-0.778472	-0.762115	-0.746428
1.03	-21.2964	-14.1308	-10.5499	-8.40234	-6.97062	-5.94968	-5.184	-4.5889	-4.11363	-3.72477	-3.40135	-3.12801	-2.89372	-2.69139	-2.51439	-2.35836	-2.22015	-2.09649	-1.98547	-1.88528	-1.79421	-1.71139	-1.63559	-1.56586	-1.50188	-1.44266	-1.38773	-1.33687	-1.28941	-1.24513	-1.20381	-1.16499	-1.12863	-1.09446	-1.06218	-1.03185	-1.00317	-0.975957	-0.950323	-0.925954	-0.902767	-0.880846	-0.859921	-0.839974	-0.821037	-0.802905	-0.785599	-0.769103	-0.753268
1.04	-21.486	-14.2573	-10.6446	-8.47811	-7.03382	-6.00367	-5.23129	-4.63076	-4.15134	-3.75909	-3.43266	-3.15694	-2.92061	-2.71634	-2.53781	-2.38028	-2.24086	-2.11613	-2.00399	-1.90294	-1.81108	-1.72741	-1.65096	-1.58063	-1.51597	-1.45623	-1.40076	-1.34941	-1.30154	-1.25677	-1.21509	-1.17595	-1.13915	-1.10469	-1.07214	-1.04144	-1.01251	-0.985075	-0.959117	-0.934542	-0.911138	-0.888949	-0.867848	-0.847685	-0.828537	-0.810254	-0.792732	-0.776072	-0.760104
1.05	-21.6752	-14.3836	-10.739	-8.55374	-7.09691	-6.05755	-5.27848	-4.67254	-4.18897	-3.79334	-3.46389	-3.1858	-2.94744	-2.74124	-2.56117	-2.40229	-2.26152	-2.13572	-2.0225	-1.92056	-1.82792	-1.74339	-1.66629	-1.59536	-1.53002	-1.46977	-1.41384	-1.36192	-1.31365	-1.26849	-1.22635	-1.18687	-1.14972	-1.1149	-1.08208	-1.05103	-1.02184	-0.994169	-0.967887	-0.943107	-0.919507	-0.897031	-0.875754	-0.855423	-0.836017	-0.817582	-0.799915	-0.783022	-0.766922
1.06	-21.8641	-14.5096	-10.8333	-8.62923	-7.15988	-6.11133	-5.32559	-4.71445	-4.22653	-3.82751	-3.49507	-3.2146	-2.97421	-2.76609	-2.58449	-2.42426	-2.28213	-2.15527	-2.04109	-1.93814	-1.84471	-1.75941	-1.68159	-1.61006	-1.54404	-1.48329	-1.42688	-1.37441	-1.32573	-1.28019	-1.23758	-1.19777	-1.16031	-1.12508	-1.09199	-1.06068	-1.03114	-1.00324	-0.976736	-0.951649	-0.927855	-0.905167	-0.883639	-0.86314	-0.843534	-0.82489	-0.807078	-0.789994	-0.77372
1.07	-22.0526	-14.6354	-10.9273	-8.70457	-7.22273	-6.16501	-5.3726	-4.75628	-4.26401	-3.86162	-3.5263	-3.24335	-3.00093	-2.79088	-2.60775	-2.44618	-2.3027	-2.17478	-2.05964	-1.95568	-1.86147	-1.77546	-1.69685	-1.62473	-1.55815	-1.49677	-1.43989	-1.38694	-1.33778	-1.29186	-1.24882	-1.20864	-1.17087	-1.13525	-1.10187	-1.07031	-1.04042	-1.01229	-0.985567	-0.96017	-0.93618	-0.913307	-0.891503	-0.870837	-0.85107	-0.832179	-0.814222	-0.796998	-0.7805
1.08	-22.2408	-14.761	-11.0212	-8.77977	-7.28545	-6.21858	-5.41952	-4.79803	-4.30142	-3.89566	-3.55754	-3.27203	-3.02759	-2.81574	-2.63097	-2.46805	-2.32323	-2.19424	-2.07815	-1.97319	-1.8782	-1.79147	-1.71208	-1.63936	-1.57224	-1.51022	-1.45287	-1.39948	-1.3498	-1.3035	-1.26011	-1.21949	-1.1814	-1.1455	-1.11174	-1.07991	-1.04977	-1.02131	-0.994375	-0.968752	-0.944484	-0.921426	-0.899417	-0.878513	-0.858587	-0.83951	-0.821346	-0.803984	-0.787317
1.09	-22.4286	-14.8863	-11.1152	-8.85482	-7.34806	-6.27204	-5.46634	-4.8397	-4.33875	-3.92964	-3.58871	-3.30066	-3.0542	-2.8406	-2.65414	-2.48988	-2.34387	-2.21366	-2.09662	-1.99073	-1.89488	-1.80745	-1.7273	-1.65396	-1.58629	-1.52363	-1.46582	-1.412	-1.36179	-1.31512	-1.27137	-1.23031	-1.19192	-1.15572	-1.12157	-1.08949	-1.05911	-1.03031	-1.00316	-0.977331	-0.952767	-0.929524	-0.907338	-0.886169	-0.866084	-0.846854	-0.828451	-0.810951	-0.794152
1.1	-22.6161	-15.0114	-11.2091	-8.92973	-7.41055	-6.32542	-5.51308	-4.88128	-4.37601	-3.96354	-3.61982	-3.32923	-3.08075	-2.86541	-2.67726	-2.51166	-2.36446	-2.23304	-2.11505	-2.0083	-1.91153	-1.82339	-1.74259	-1.66852	-1.60031	-1.53714	-1.47874	-1.42449	-1.37385	-1.32671	-1.28261	-1.24118	-1.2024	-1.16592	-1.13146	-1.09905	-1.06842	-1.03936	-1.01192	-0.985889	-0.961095	-0.937601	-0.915239	-0.893872	-0.873561	-0.85418	-0.835606	-0.817899	-0.800967
1.11	-22.8032	-15.1363	-11.3029	-9.0045	-7.47292	-6.37894	-5.55972	-4.92278	-4.41323	-3.99738	-3.65086	-3.35773	-3.10725	-2.89016	-2.70033	-2.53339	-2.38501	-2.25238	-2.13344	-2.02583	-1.92815	-1.83929	-1.75785	-1.68306	-1.61429	-1.55063	-1.49163	-1.43695	-1.3859	-1.33827	-1.29382	-1.25206	-1.21286	-1.17609	-1.14136	-1.10858	-1.07771	-1.04842	-1.02066	-0.994425	-0.969436	-0.945657	-0.92312	-0.901585	-0.881018	-0.861485	-0.842767	-0.824828	-0.807764
1.12	-22.9899	-15.2609	-11.3964	-9.07912	-7.53517	-6.43235	-5.60628	-4.9642	-4.45055	-4.03114	-3.68185	-3.38629	-3.13369	-2.91487	-2.7234	-2.55508	-2.40551	-2.27169	-2.15179	-2.04332	-1.94472	-1.85517	-1.77307	-1.69756	-1.62825	-1.56408	-1.50449	-1.44938	-1.39793	-1.34981	-1.305	-1.26292	-1.22331	-1.18623	-1.15123	-1.11812	-1.08698	-1.05746	-1.02942	-1.00294	-0.977756	-0.953745	-0.93098	-0.909278	-0.888521	-0.868772	-0.849908	-0.831815	-0.814543
1.13	-23.1764	-15.3853	-11.4898	-9.15361	-7.5973	-6.48566	-5.65274	-5.00554	-4.48779	-4.06484	-3.71277	-3.41487	-3.16008	-2.93952	-2.74653	-2.57673	-2.42597	-2.29109	-2.1701	-2.06078	-1.9614	-1.871	-1.78826	-1.71215	-1.64217	-1.5775	-1.51745	-1.46178	-1.40993	-1.36143	-1.31616	-1.27375	-1.23383	-1.19635	-1.16108	-1.12772	-1.09623	-1.06648	-1.03822	-1.01143	-0.986055	-0.961858	-0.93882	-0.916951	-0.896034	-0.876038	-0.857031	-0.838799	-0.821304
1.14	-23.3625	-15.5095	-11.5831	-9.22795	-7.65931	-6.53886	-5.69911	-5.0468	-4.52496	-4.09848	-3.74363	-3.44338	-3.18641	-2.96412	-2.76962	-2.59832	-2.44639	-2.31045	-2.18837	-2.0782	-1.97804	-1.8868	-1.80342	-1.72671	-1.65607	-1.59089	-1.53037	-1.47415	-1.4219	-1.37303	-1.32729	-1.28455	-1.24433	-1.20645	-1.17091	-1.13728	-1.10545	-1.07547	-1.047	-1.01992	-0.994332	-0.969951	-0.946679	-0.924604	-0.903528	-0.88335	-0.864134	-0.845765	-0.828131
1.15	-23.5482	-15.6335	-11.6761	-9.30215	-7.72121	-6.59197	-5.74539	-5.08798	-4.56206	-4.13204	-3.77443	-3.47184	-3.21269	-2.98868	-2.79266	-2.61988	-2.46676	-2.32977	-2.2066	-2.09557	-1.99464	-1.90257	-1.81854	-1.74124	-1.66993	-1.60425	-1.54327	-1.48649	-1.43385	-1.3846	-1.33843	-1.29533	-1.2548	-1.21659	-1.18071	-1.14683	-1.11474	-1.08445	-1.05576	-1.02847	-1.00259	-0.978024	-0.954576	-0.932237	-0.911003	-0.890672	-0.871219	-0.852712	-0.834945
1.16	-23.7336	-15.7572	-11.769	-9.3762	-7.78298	-6.64497	-5.79158	-5.12908	-4.59909	-4.16554	-3.80517	-3.50024	-3.23892	-3.01318	-2.81566	-2.64138	-2.4871	-2.34905	-2.22482	-2.11292	-2.01121	-1.91836	-1.83363	-1.75574	-1.68385	-1.61758	-1.55614	-1.49893	-1.44576	-1.39614	-1.34962	-1.30608	-1.26525	-1.22675	-1.19049	-1.15636	-1.12402	-1.0934	-1.06449	-1.037	-1.01082	-0.986075	-0.962452	-0.93988	-0.918458	-0.897976	-0.878348	-0.85964	-0.841742
1.17	-23.9193	-15.8807	-11.8617	-9.45032	-7.84464	-6.69787	-5.8378	-5.1701	-4.63604	-4.19908	-3.83584	-3.52858	-3.26522	-3.03763	-2.8386	-2.66299	-2.50739	-2.36829	-2.24311	-2.13022	-2.02775	-1.93419	-1.84869	-1.77021	-1.69777	-1.63088	-1.56897	-1.51134	-1.45765	-1.40766	-1.36079	-1.31681	-1.27567	-1.23688	-1.20025	-1.16586	-1.13328	-1.10237	-1.0732	-1.04551	-1.01913	-0.994107	-0.970309	-0.94757	-0.925893	-0.905261	-0.885488	-0.86655	-0.84852
1.18	-24.1047	-16.0039	-11.9542	-9.52442	-7.90618	-6.75068	-5.88405	-5.21103	-4.67292	-4.23264	-3.86645	-3.55687	-3.29151	-3.06203	-2.8615	-2.68456	-2.52763	-2.38749	-2.26137	-2.14749	-2.04425	-1.94998	-1.86371	-1.78465	-1.71167	-1.64415	-1.58178	-1.52371	-1.46952	-1.41915	-1.37193	-1.32758	-1.28607	-1.24699	-1.21009	-1.17533	-1.14252	-1.11138	-1.0819	-1.05399	-1.02742	-1.00212	-0.978145	-0.955239	-0.93333	-0.912526	-0.892609	-0.873506	-0.855281
1.19	-24.2897	-16.127	-12.0466	-9.59839	-7.9676	-6.80338	-5.93021	-5.25189	-4.70973	-4.26614	-3.897	-3.5851	-3.31775	-3.08638	-2.88435	-2.70609	-2.54783	-2.40665	-2.27959	-2.16472	-2.06071	-1.96575	-1.8787	-1.79905	-1.72553	-1.65746	-1.59456	-1.53607	-1.48147	-1.43061	-1.38305	-1.33837	-1.29644	-1.25708	-1.2199	-1.18479	-1.15173	-1.12037	-1.09058	-1.06246	-1.0357	-1.01018	-0.985962	-0.96289	-0.940821	-0.919773	-0.899712	-0.880471	-0.862024
1.2	-24.4744	-16.2498	-12.1388	-9.67222	-8.02891	-6.85598	-5.97628	-5.29267	-4.74646	-4.29957	-3.92749	-3.61327	-3.34394	-3.11068	-2.90716	-2.72758	-2.56799	-2.42577	-2.29777	-2.18196	-2.07713	-1.98147	-1.89379	-1.81342	-1.73937	-1.67079	-1.60731	-1.54839	-1.49339	-1.44204	-1.39413	-1.34913	-1.30679	-1.26714	-1.22969	-1.19427	-1.16092	-1.12933	-1.09933	-1.07091	-1.04395	-1.01824	-0.993759	-0.970521	-0.948294	-0.927013	-0.906797	-0.887417	-0.868814
1.21	-24.6588	-16.3723	-12.2308	-9.74591	-8.0901	-6.90848	-6.02226	-5.33337	-4.78313	-4.33293	-3.95792	-3.64138	-3.37007	-3.13493	-2.92991	-2.74902	-2.58822	-2.44485	-2.31591	-2.19926	-2.09353	-1.99717	-1.90884	-1.82776	-1.75317	-1.6841	-1.62003	-1.56068	-1.50529	-1.45347	-1.4052	-1.35987	-1.31721	-1.27718	-1.23946	-1.20379	-1.17009	-1.13828	-1.10806	-1.07933	-1.05218	-1.02629	-1.00158	-0.978132	-0.955747	-0.934315	-0.913862	-0.894346	-0.875611
1.22	-24.8428	-16.4947	-12.3227	-9.81946	-8.15117	-6.96088	-6.06816	-5.37398	-4.81972	-4.36623	-3.98833	-3.66944	-3.39615	-3.1593	-2.95262	-2.77041	-2.60845	-2.46388	-2.33401	-2.21651	-2.10988	-2.01283	-1.92386	-1.84207	-1.76694	-1.69737	-1.63277	-1.57295	-1.51716	-1.46497	-1.41624	-1.37058	-1.32762	-1.28719	-1.24921	-1.21328	-1.17924	-1.1472	-1.11676	-1.08781	-1.06039	-1.03432	-1.00944	-0.985724	-0.963182	-0.941599	-0.920916	-0.901256	-0.88239
1.23	-25.0265	-16.6168	-12.4143	-9.89288	-8.21213	-7.01318	-6.11397	-5.41459	-4.85624	-4.39946	-4.01882	-3.69745	-3.42218	-3.18362	-2.97529	-2.79176	-2.62863	-2.48288	-2.35208	-2.23374	-2.1262	-2.02845	-1.93885	-1.85642	-1.78068	-1.71062	-1.64556	-1.58519	-1.529	-1.47644	-1.42725	-1.38127	-1.338	-1.2972	-1.25893	-1.22275	-1.18847	-1.1561	-1.12545	-1.09629	-1.06858	-1.04233	-1.01727	-0.993325	-0.970597	-0.948863	-0.928036	-0.908149	-0.889151
1.24	-25.2099	-16.7387	-12.5059	-9.96616	-8.27304	-7.06538	-6.15969	-5.45527	-4.89269	-4.43263	-4.04926	-3.72539	-3.44815	-3.20788	-2.9979	-2.81307	-2.64878	-2.50184	-2.37011	-2.25092	-2.14257	-2.04405	-1.95381	-1.8708	-1.79439	-1.72383	-1.65832	-1.5974	-1.54082	-1.48789	-1.43827	-1.39193	-1.34836	-1.30728	-1.26863	-1.23219	-1.19768	-1.16498	-1.13411	-1.10476	-1.0768	-1.05032	-1.02508	-1.00097	-0.977993	-0.95611	-0.935139	-0.915024	-0.895894
1.25	-25.393	-16.8604	-12.5972	-10.0393	-8.33405	-7.11748	-6.20532	-5.49587	-4.92906	-4.46574	-4.07963	-3.75328	-3.47408	-3.2321	-3.02047	-2.83433	-2.66888	-2.52084	-2.38809	-2.26807	-2.15896	-2.0596	-1.96874	-1.88514	-1.80807	-1.73702	-1.67104	-1.60962	-1.55261	-1.49931	-1.44934	-1.40257	-1.3587	-1.31733	-1.2783	-1.24162	-1.20686	-1.17389	-1.14276	-1.1132	-1.08505	-1.05828	-1.03288	-1.0086	-0.985383	-0.963338	-0.942223	-0.92197	-0.902621
1.26	-25.5757	-16.9823	-12.6884	-10.1123	-8.39495	-7.16948	-6.25087	-5.5364	-4.96537	-4.49877	-4.10995	-3.78112	-3.49995	-3.25627	-3.04306	-2.85555	-2.68894	-2.53987	-2.40605	-2.28518	-2.17531	-2.07513	-1.98363	-1.89945	-1.82175	-1.75018	-1.68374	-1.62189	-1.56437	-1.5107	-1.46039	-1.41319	-1.36901	-1.32736	-1.28802	-1.25102	-1.21603	-1.18283	-1.15138	-1.12162	-1.09327	-1.06625	-1.04065	-1.01621	-0.992835	-0.970547	-0.949289	-0.928899	-0.909329
1.27	-25.7581	-17.104	-12.7794	-10.1852	-8.45574	-7.22138	-6.29633	-5.57685	-5.0016	-4.53175	-4.1402	-3.8089	-3.52577	-3.2804	-3.0657	-2.87673	-2.70896	-2.55885	-2.42396	-2.30226	-2.19163	-2.09062	-1.99849	-1.91373	-1.83549	-1.7633	-1.69642	-1.63414	-1.5761	-1.52207	-1.47141	-1.42383	-1.3793	-1.33736	-1.29775	-1.2604	-1.22517	-1.19174	-1.15999	-1.13002	-1.10148	-1.07427	-1.04841	-1.0238	-1.00027	-0.977738	-0.956337	-0.93581	-0.916105
1.28	-25.9401	-17.2255	-12.8702	-10.2579	-8.51642	-7.27318	-6.3417	-5.61722	-5.03777	-4.56466	-4.1704	-3.8368	-3.55154	-3.30447	-3.08829	-2.89786	-2.72894	-2.5778	-2.44183	-2.3193	-2.20791	-2.10621	-2.01332	-1.92798	-1.84921	-1.7764	-1.70906	-1.64636	-1.58784	-1.53341	-1.48241	-1.43451	-1.38956	-1.34734	-1.30747	-1.26975	-1.23429	-1.20064	-1.16867	-1.1384	-1.10967	-1.08228	-1.05615	-1.03138	-1.00768	-0.984999	-0.963367	-0.942704	-0.922868
1.29	-26.1218	-17.3467	-12.9609	-10.3305	-8.57698	-7.32489	-6.38699	-5.65751	-5.07394	-4.5975	-4.20054	-3.86465	-3.57725	-3.3285	-3.11084	-2.91895	-2.74887	-2.5967	-2.45975	-2.33631	-2.22416	-2.12176	-2.02811	-1.9422	-1.86289	-1.78947	-1.72167	-1.65855	-1.59964	-1.54473	-1.49339	-1.44516	-1.3998	-1.3573	-1.31716	-1.27919	-1.24338	-1.20951	-1.17733	-1.14675	-1.11784	-1.09026	-1.06395	-1.03893	-1.01508	-0.992245	-0.97038	-0.94958	-0.929613
1.3	-26.3032	-17.4678	-13.0514	-10.403	-8.63743	-7.37649	-6.43219	-5.69773	-5.11017	-4.63028	-4.23062	-3.89244	-3.60292	-3.35247	-3.13334	-2.93999	-2.76877	-2.61557	-2.47769	-2.35327	-2.24037	-2.13729	-2.04288	-1.95638	-1.87655	-1.80262	-1.73426	-1.67072	-1.61141	-1.55602	-1.50433	-1.45578	-1.41009	-1.36723	-1.32683	-1.2886	-1.25246	-1.21836	-1.18597	-1.15516	-1.12598	-1.09823	-1.07174	-1.04646	-1.02246	-0.999473	-0.977447	-0.956438	-0.936341
1.31	-26.4843	-17.5886	-13.1417	-10.4753	-8.69777	-7.42809	-6.4773	-5.73787	-5.14633	-4.663	-4.26063	-3.92018	-3.62853	-3.3764	-3.15579	-2.96114	-2.78862	-2.6344	-2.4956	-2.37021	-2.25655	-2.15278	-2.05765	-1.97054	-1.89017	-1.81576	-1.74682	-1.68286	-1.62316	-1.56731	-1.51526	-1.46639	-1.42039	-1.37714	-1.33647	-1.298	-1.26155	-1.22719	-1.19459	-1.16358	-1.13411	-1.10618	-1.07951	-1.05403	-1.02982	-1.00668	-0.984514	-0.963279	-0.943052
1.32	-26.6651	-17.7092	-13.2318	-10.5475	-8.758	-7.47976	-6.52233	-5.77794	-5.18243	-4.69565	-4.2906	-3.94786	-3.65409	-3.40028	-3.1782	-2.98225	-2.80844	-2.65319	-2.51346	-2.3871	-2.27269	-2.16824	-2.07248	-1.98466	-1.90377	-1.82886	-1.75935	-1.69497	-1.63488	-1.57866	-1.52616	-1.47697	-1.43067	-1.38703	-1.34609	-1.30737	-1.27068	-1.236	-1.20319	-1.17197	-1.14225	-1.11411	-1.08727	-1.06162	-1.03716	-1.01388	-0.991563	-0.970163	-0.949745
1.33	-26.8455	-17.8296	-13.3218	-10.6196	-8.81811	-7.53134	-6.56727	-5.81793	-5.21845	-4.72824	-4.3205	-3.97549	-3.67977	-3.42412	-3.20057	-3.00332	-2.82821	-2.67194	-2.53129	-2.40405	-2.2888	-2.18366	-2.08728	-1.99876	-1.91733	-1.84194	-1.77193	-1.70705	-1.64657	-1.58999	-1.53703	-1.48752	-1.44092	-1.39699	-1.35569	-1.31672	-1.2798	-1.24479	-1.21176	-1.18035	-1.15043	-1.12201	-1.095	-1.0692	-1.04451	-1.02105	-0.998595	-0.977058	-0.956422
1.34	-27.0256	-17.9498	-13.412	-10.6915	-8.87812	-7.58283	-6.61213	-5.85784	-5.25441	-4.76076	-4.35034	-4.00307	-3.7054	-3.4479	-3.22289	-3.02435	-2.84794	-2.69065	-2.54909	-2.42101	-2.30488	-2.19905	-2.10205	-2.01282	-1.93087	-1.85499	-1.78453	-1.71911	-1.65824	-1.60129	-1.54791	-1.49805	-1.45116	-1.40694	-1.36527	-1.32605	-1.28889	-1.25364	-1.22032	-1.18871	-1.1586	-1.1299	-1.10272	-1.07675	-1.05191	-1.02821	-1.00561	-0.983935	-0.963129
1.35	-27.2053	-18.0698	-13.502	-10.7633	-8.93801	-7.63421	-6.6569	-5.89767	-5.2903	-4.79336	-4.38013	-4.03059	-3.73098	-3.47164	-3.24516	-3.04534	-2.86771	-2.70932	-2.56684	-2.43794	-2.32092	-2.21441	-2.11678	-2.02696	-1.94438	-1.86801	-1.79709	-1.73114	-1.66988	-1.61257	-1.55884	-1.50856	-1.46136	-1.41687	-1.37484	-1.33535	-1.29796	-1.26248	-1.22886	-1.19704	-1.16674	-1.13785	-1.11042	-1.08428	-1.05929	-1.03535	-1.01261	-0.990796	-0.969859
1.36	-27.3848	-18.1895	-13.5919	-10.835	-8.99779	-7.6855	-6.70158	-5.93743	-5.32612	-4.82595	-4.40985	-4.05805	-3.75652	-3.49533	-3.26739	-3.06628	-2.88751	-2.72796	-2.58457	-2.45483	-2.33693	-2.22974	-2.13148	-2.04109	-1.95786	-1.881	-1.80963	-1.74319	-1.68149	-1.62382	-1.56975	-1.51904	-1.47155	-1.42677	-1.38448	-1.34464	-1.30701	-1.27131	-1.23739	-1.20536	-1.17487	-1.1458	-1.1181	-1.0918	-1.06665	-1.04256	-1.01958	-0.997639	-0.976572
1.37	-27.5639	-18.3091	-13.6817	-10.9065	-9.05746	-7.7367	-6.74618	-5.97712	-5.36187	-4.85848	-4.43952	-4.08547	-3.782	-3.51899	-3.28958	-3.08718	-2.90727	-2.74655	-2.60225	-2.47169	-2.353	-2.24504	-2.14616	-2.05519	-1.9713	-1.89396	-1.82215	-1.75529	-1.69308	-1.63505	-1.58064	-1.52953	-1.48171	-1.43665	-1.3941	-1.3539	-1.31604	-1.28012	-1.24599	-1.21366	-1.18298	-1.15373	-1.1258	-1.0993	-1.07399	-1.04976	-1.02655	-1.00447	-0.983269
1.38	-27.7427	-18.4284	-13.7712	-10.9779	-9.11702	-7.7878	-6.79089	-6.01672	-5.39755	-4.89096	-4.46913	-4.11283	-3.80743	-3.54275	-3.31172	-3.10804	-2.92699	-2.76511	-2.6199	-2.48851	-2.36908	-2.2603	-2.1608	-2.06926	-1.98476	-1.9069	-1.83463	-1.76735	-1.70465	-1.64625	-1.5915	-1.54008	-1.49185	-1.44651	-1.40369	-1.36319	-1.32505	-1.2889	-1.25456	-1.22193	-1.19106	-1.16163	-1.13354	-1.10678	-1.08131	-1.05693	-1.03357	-1.01128	-0.989949
1.39	-27.9212	-18.5475	-13.8606	-11.0492	-9.17646	-7.83881	-6.83557	-6.05626	-5.43316	-4.92337	-4.49868	-4.14013	-3.83281	-3.56646	-3.33382	-3.12886	-2.94668	-2.78367	-2.63751	-2.5053	-2.38512	-2.27553	-2.17541	-2.0833	-1.99828	-1.91981	-1.84709	-1.77939	-1.71621	-1.65743	-1.60234	-1.5506	-1.50196	-1.45635	-1.41326	-1.37251	-1.33403	-1.29767	-1.26312	-1.23026	-1.19913	-1.16952	-1.14126	-1.11425	-1.08862	-1.06409	-1.04058	-1.01807	-0.996612
1.4	-28.0993	-18.6664	-13.9499	-11.1203	-9.2358	-7.88972	-6.88016	-6.09571	-5.46871	-4.95571	-4.52822	-4.16739	-3.85814	-3.59013	-3.35587	-3.14964	-2.96632	-2.8023	-2.65508	-2.52206	-2.40113	-2.29073	-2.18999	-2.09731	-2.01176	-1.93269	-1.85952	-1.79141	-1.72784	-1.66858	-1.61316	-1.56109	-1.51209	-1.46616	-1.42281	-1.38181	-1.343	-1.30641	-1.27165	-1.23859	-1.20718	-1.17739	-1.14896	-1.12178	-1.09591	-1.07123	-1.04758	-1.0249	-1.00326
1.41	-28.2772	-18.785	-14.039	-11.1914	-9.29503	-7.94054	-6.92467	-6.1351	-5.50419	-4.988	-4.55784	-4.19458	-3.88342	-3.61375	-3.37788	-3.17037	-2.98592	-2.82089	-2.67262	-2.53878	-2.4171	-2.30601	-2.20454	-2.11129	-2.02522	-1.94554	-1.87193	-1.8034	-1.73944	-1.67971	-1.62395	-1.57157	-1.52227	-1.47595	-1.43234	-1.39109	-1.35201	-1.31513	-1.28017	-1.24691	-1.21523	-1.18524	-1.15664	-1.1293	-1.10318	-1.07835	-1.05456	-1.03174	-1.00989
1.42	-28.4547	-18.9035	-14.1279	-11.2626	-9.35415	-7.99126	-6.9691	-6.1744	-5.5396	-5.02022	-4.58741	-4.22173	-3.90865	-3.63732	-3.39991	-3.19106	-3.00548	-2.83944	-2.69012	-2.55546	-2.43305	-2.32128	-2.21906	-2.12524	-2.03865	-1.95847	-1.88431	-1.81536	-1.75101	-1.69082	-1.63471	-1.58202	-1.53242	-1.48572	-1.44185	-1.40035	-1.36104	-1.32384	-1.28866	-1.2552	-1.22334	-1.19308	-1.1643	-1.1368	-1.1105	-1.08546	-1.06153	-1.03857	-1.01654
1.43	-28.6318	-19.0217	-14.2167	-11.3337	-9.41315	-8.04189	-7.01344	-6.21363	-5.57495	-5.05239	-4.61692	-4.24882	-3.93383	-3.66085	-3.42199	-3.21171	-3.025	-2.85795	-2.7076	-2.57211	-2.44896	-2.33651	-2.23354	-2.13916	-2.05204	-1.97138	-1.89666	-1.8273	-1.76256	-1.70201	-1.64545	-1.59244	-1.54255	-1.49552	-1.45133	-1.40959	-1.37004	-1.33252	-1.29714	-1.26348	-1.23142	-1.20089	-1.17194	-1.14428	-1.11783	-1.09255	-1.06848	-1.04539	-1.02322
1.44	-28.8087	-19.1398	-14.3053	-11.4046	-9.47205	-8.09242	-7.0577	-6.25293	-5.61022	-5.08449	-4.64638	-4.27586	-3.95897	-3.68433	-3.44402	-3.23232	-3.04449	-2.87643	-2.72517	-2.58873	-2.46483	-2.35171	-2.24802	-2.15305	-2.06542	-1.98427	-1.90898	-1.83921	-1.77409	-1.71317	-1.65617	-1.60285	-1.55266	-1.50534	-1.4608	-1.41881	-1.37902	-1.34129	-1.30559	-1.27173	-1.23949	-1.20875	-1.17957	-1.15175	-1.12513	-1.09966	-1.07541	-1.05218	-1.02989
1.45	-28.9853	-19.2576	-14.3938	-11.4755	-9.53084	-8.14286	-7.10188	-6.29224	-5.64543	-5.11653	-4.67578	-4.30285	-3.98405	-3.70776	-3.46601	-3.25289	-3.06393	-2.89487	-2.74271	-2.60531	-2.48068	-2.36688	-2.26257	-2.16692	-2.07876	-1.99713	-1.92134	-1.85109	-1.78559	-1.72431	-1.66687	-1.61323	-1.56275	-1.51515	-1.47024	-1.428	-1.38799	-1.35003	-1.31403	-1.27997	-1.24754	-1.21662	-1.18718	-1.15919	-1.13243	-1.1068	-1.08232	-1.05896	-1.03654
1.46	-29.1617	-19.3752	-14.482	-11.5462	-9.58952	-8.19321	-7.14598	-6.33147	-5.68057	-5.14851	-4.70512	-4.32995	-4.00909	-3.73115	-3.48796	-3.27342	-3.08334	-2.91327	-2.76021	-2.62186	-2.49649	-2.38202	-2.2771	-2.18075	-2.09207	-2.00997	-1.93372	-1.86295	-1.79707	-1.73543	-1.67764	-1.62359	-1.57281	-1.52494	-1.47972	-1.43718	-1.39693	-1.35875	-1.32248	-1.28819	-1.25557	-1.22447	-1.19478	-1.16662	-1.1397	-1.11393	-1.08923	-1.06572	-1.04317
1.47	-29.3384	-19.4926	-14.5702	-11.6167	-9.64809	-8.24346	-7.19	-6.37064	-5.71565	-5.18042	-4.73441	-4.35701	-4.03407	-3.7545	-3.50987	-3.29402	-3.1027	-2.93163	-2.77767	-2.63838	-2.51227	-2.39713	-2.29159	-2.19456	-2.10536	-2.02277	-1.94609	-1.87479	-1.80852	-1.74652	-1.6884	-1.63392	-1.58285	-1.5347	-1.48922	-1.44633	-1.40585	-1.36745	-1.33097	-1.29639	-1.26358	-1.2323	-1.20245	-1.17403	-1.14696	-1.12103	-1.09619	-1.07247	-1.04979
1.48	-29.5147	-19.6098	-14.6581	-11.6872	-9.70656	-8.29362	-7.23393	-6.40973	-5.75065	-5.21228	-4.76364	-4.38402	-4.05901	-3.77779	-3.53173	-3.31462	-3.12203	-2.94996	-2.7951	-2.65499	-2.52802	-2.41221	-2.30605	-2.20839	-2.11862	-2.03555	-1.95842	-1.88661	-1.81994	-1.75759	-1.69913	-1.64423	-1.59287	-1.54444	-1.49871	-1.45546	-1.41475	-1.37613	-1.33944	-1.30457	-1.27158	-1.24012	-1.21009	-1.18142	-1.15419	-1.12813	-1.10314	-1.0792	-1.05639
1.49	-29.6908	-19.7267	-14.746	-11.7575	-9.76522	-8.34369	-7.27778	-6.44875	-5.7856	-5.24408	-4.79281	-4.41098	-4.0839	-3.80105	-3.55355	-3.33518	-3.14132	-2.96825	-2.8125	-2.67158	-2.54373	-2.42725	-2.32048	-2.22226	-2.13185	-2.0483	-1.97073	-1.89851	-1.83134	-1.76863	-1.70984	-1.65462	-1.60287	-1.55416	-1.50817	-1.46466	-1.42364	-1.3848	-1.3479	-1.3128	-1.27955	-1.24792	-1.21772	-1.18886	-1.16142	-1.1352	-1.11008	-1.08598	-1.06298
1.5	-29.8665	-19.8435	-14.8336	-11.8277	-9.82377	-8.39366	-7.32155	-6.48769	-5.82061	-5.27581	-4.82193	-4.43789	-4.10874	-3.82425	-3.57533	-3.35569	-3.16057	-2.98651	-2.82986	-2.68812	-2.55941	-2.44227	-2.33489	-2.2361	-2.14505	-2.06103	-1.98301	-1.91038	-1.84272	-1.77965	-1.72053	-1.66499	-1.61284	-1.56386	-1.5176	-1.47385	-1.4325	-1.39344	-1.35633	-1.32104	-1.28751	-1.25569	-1.22533	-1.19631	-1.16862	-1.14226	-1.117	-1.09277	-1.06955
[truncated: 150 more columns]

[truncated: 31 more sheets: Figure 4(b), Figure 4(c), Figure 5(a), Figure 5(b), Figure 5(c), Figure 5(d), Figure 5(e), Figure 5(f), Figure 6(a), Figure 6(b), Figure 6(c), Figure 6(d), Figure 7(d-e), Figure 7(g-m), Figure S1, Figure S2, Figure S3, Figure S4(a-b), Figure S4(c-d), Figure S5(a) …]
